# Supplementary material for: Experimental data of adsorption of Cr(III) from aqueous solution using a bentonite: Optimization by response surface methodology
Source: Data Brief. 2019 Dec 19;28:105022. doi: 10.1016/j.dib.2019.105022 (PMC6940650; doi:10.1016/j.dib.2019.105022)
Supplement: Multimedia component 1 [file mmc1.zip]

Archive with 3 entries (2 files):
- Supplementary material/
- Supplementary material/Characterization of adsorbent.xlsx
- Supplementary material/Experimental data of adsorption.xlsx
