# Supplementary material for: Experimental data of adsorption of Cr(III) from aqueous solution using a bentonite: Optimization by response surface methodology
Source: Data Brief. 2019 Dec 19;28:105022. doi: 10.1016/j.dib.2019.105022 (PMC6940650; doi:10.1016/j.dib.2019.105022)
Supplement: Multimedia component 1 [file mmc1.zip › Supplementary material/Characterization of adsorbent.xlsx]

## Sheet: Figure 1. XRD patterns
				Bulk-Bentonite							Na-Bentonite
*TYPE	= Raw			Pos. [°2Th.]	Iobs [cts]		*TYPE	= Raw			Pos. [°2Th.]	Iobs [cts]
*CLASS	= ASCII CLASS			3	2310.36		*CLASS	= ASCII CLASS			3	1550.19
*SAMPLE	= Gloria Ines Giraldo			3.02	2208.96		*SAMPLE	= Gloria Ines Giraldo			3.02	1525.5
*COMMENT	= Gloria Ines Giraldo			3.04	2135.64		*COMMENT	= Gloria Ines Giraldo			3.04	1591.02
*FNAME	= Bulk bentonite (Armero-Guayabal)			3.06	2112.24		*FNAME	= Na bentonite			3.06	1517.43
*DATE	= 22-Jun-18 13:35			3.08	2032.68		*DATE	= 23-Jun-18 09:18			3.08	1606.14
				3.1	2010.84						3.1	1581.94
*GROUP_COUNT	= 1			3.12	2015.52		*GROUP_COUNT	= 1			3.12	1578.92
*GONIO	= MiniFlex2 goniometer +, 150			3.14	2068.56		*GONIO	= MiniFlex2 goniometer +, 150			3.14	1584.97
*ATTACHMENT	= Standard sample holder			3.16	2221.44		*ATTACHMENT	= Standard sample holder			3.16	1501.3
*ASC	= 0, 0, 0.000000, 0.000000			3.18	1950		*ASC	= 0, 0, 0.000000, 0.000000			3.18	1543.64
*SLIT_NAME	= 0, DivSlit +			3.2	1875.12		*SLIT_NAME	= 0, DivSlit +			3.2	1493.74
*SLIT_NAME	= 1, RecSlit			3.22	1854.84		*SLIT_NAME	= 1, RecSlit			3.22	1511.89
*SLIT_NAME	= 2, SctSlit			3.24	1887.6		*SLIT_NAME	= 2, SctSlit			3.24	1466.02
*COUNTER	= MiniFlex2 counter, 0			3.26	1687.92		*COUNTER	= MiniFlex2 counter, 0			3.26	1541.62
*POS_FORMAT	= 0			3.28	1784.64		*POS_FORMAT	= 0			3.28	1616.72
*SCAN_AXIS	= 2theta/theta			3.3	1764.36		*SCAN_AXIS	= 2theta/theta			3.3	1519.45
*MEAS_MODE	= Continuous Scanning			3.32	1868.88		*MEAS_MODE	= Continuous Scanning			3.32	1522.47
*TARGET	= 29			3.34	1683.24		*TARGET	= 29			3.34	1562.29
*XRAY_CHAR	= K-ALPHA1			3.36	1854.84		*XRAY_CHAR	= K-ALPHA1			3.36	1486.69		Fig. 1. XRD patterns of bulk bentonite and of bentonite purified and subsequently exchanged with sodium
*WAVE_LENGTH1	= 1.54056			3.38	1836.12		*WAVE_LENGTH1	= 1.54056			3.38	1465.02
*WAVE_LENGTH2	= 1.5444			3.4	1670.76		*WAVE_LENGTH2	= 1.5444			3.4	1410.58
*THICKNESS	= 0, 0.000000			3.42	1677		*THICKNESS	= 0, 0.000000			3.42	1392.44
*MU	= 0, 0.000000			3.44	1625.52		*MU	= 0, 0.000000			3.44	1450.9
*SCAN_MODE	= 2theta/theta			3.46	1708.2		*SCAN_MODE	= 2theta/theta			3.46	1456.95
*SPEED_DIM	= sec./step			3.48	1691.04		*SPEED_DIM	= sec./step			3.48	1493.24
*XUNIT	= deg.			3.5	1681.68		*XUNIT	= deg.			3.5	1418.14
*YUNIT	= counts			3.52	1770.6		*YUNIT	= counts			3.52	1480.64
*SCALE_MODE	1			3.54	1464.84		*SCALE_MODE	1			3.54	1486.69
*REP_COUNT	1			3.56	1521		*REP_COUNT	1			3.56	1434.27
*SE_COUNT	0			3.58	1528.8		*SE_COUNT	0			3.58	1445.86
*STD_MATERIAL	= Unknown, Unknown, 0.000000, 0.000000, 0.000000, 0.000000, 0.000000, 0.000000			3.6	1327.56		*STD_MATERIAL	= Unknown, Unknown, 0.000000, 0.000000, 0.000000, 0.000000, 0.000000, 0.000000			3.6	1407.06
*LATT_CONS	= 0, Unknown, Unknown, 0.000000, 0.000000, 0.000000, 0.000000, 0.000000, 0.000000			3.62	1536.6		*LATT_CONS	= 0, Unknown, Unknown, 0.000000, 0.000000, 0.000000, 0.000000, 0.000000, 0.000000			3.62	1394.96
*SEC_COUNT	1			3.64	1447.68		*SEC_COUNT	1			3.64	1388.41
*TSPEC_SIZE	0			3.66	1439.88		*TSPEC_SIZE	0			3.66	1391.94
*EXTRA_SIZE	0			3.68	1480.44		*EXTRA_SIZE	0			3.68	1406.05
*MEMO	= LaboratoriodeMaterialesNanoestructuradosyFuncionales			3.7	1408.68		*MEMO	= LaboratoriodeMaterialesNanoestructuradosyFuncionales			3.7	1432.26
				3.72	1361.88						3.72	1440.82
*BEGIN				3.74	1394.64		*BEGIN				3.74	1391.43
*GROUP	= 0			3.76	1394.64		*GROUP	= 0			3.76	1492.23
*START	= 3			3.78	1402.44		*START	= 3			3.78	1425.7
*STOP	= 60			3.8	1441.44		*STOP	= 60			3.8	1401.51
*STEP	= 0.02			3.82	1394.64		*STEP	= 0.02			3.82	1363.21
*OFFSET	= 0.000000			3.84	1433.64		*OFFSET	= 0.000000			3.84	1433.26
*SPEED	= 0.6			3.86	1457.04		*SPEED	= 0.6			3.86	1436.29
*KV	= 30			3.88	1411.8		*KV	= 30			3.88	1429.74
*MA	= 15			3.9	1269.84		*MA	= 15			3.9	1409.07
				3.92	1516.32						3.92	1438.81
				3.94	1338.48						3.94	1410.58
				3.96	1375.92						3.96	1432.76
				3.98	1354.08						3.98	1469.05
				4	1375.92						4	1486.18
				4.02	1435.2						4.02	1493.74
				4.04	1319.76						4.04	1468.54
				4.06	1492.92						4.06	1485.18
				4.08	1485.12						4.08	1492.74
				4.1	1435.2						4.1	1488.7
				4.12	1435.2						4.12	1537.09
				4.14	1371.24						4.14	1489.71
				4.16	1421.16						4.16	1526
				4.18	1525.68						4.18	1501.81
				4.2	1276.08						4.2	1549.18
				4.22	1269.84						4.22	1587.49
				4.24	1408.68						4.24	1549.69
				4.26	1511.64						4.26	1514.41
				4.28	1510.08						4.28	1562.79
				4.3	1422.72						4.3	1534.57
				4.32	1436.76						4.32	1591.52
				4.34	1563.12						4.34	1586.98
				4.36	1577.16						4.36	1574.38
				4.38	1416.48						4.38	1627.81
				4.4	1542.84						4.4	1621.26
				4.42	1588.08						4.42	1623.27
				4.44	1574.04						4.44	1690.81
				4.46	1553.76						4.46	1663.09
				4.48	1508.52						4.48	1732.14
				4.5	1728.48						4.5	1670.65
				4.52	1508.52						4.52	1768.42
				4.54	1731.6						4.54	1784.05
				4.56	1692.6						4.56	1781.02
				4.58	1773.72						4.58	1792.62
				4.6	1759.68						4.6	1744.74
				4.62	1602.12						4.62	1768.42
				4.64	1650.48						4.64	1818.32
				4.66	1619.28						4.66	1833.44
				4.68	1705.08						4.68	1892.91
				4.7	1840.8						4.7	1929.7
				4.72	1789.32						4.72	1918.11
				4.74	1666.08						4.74	1906.52
				4.76	1829.88						4.76	1925.17
				4.78	1847.04						4.78	2021.94
				4.8	1900.08						4.8	2008.33
				4.82	1795.56						4.82	2044.11
				4.84	2106						4.84	2061.25
				4.86	2079.48						4.86	2065.28
				4.88	1993.68						4.88	2126.77
				4.9	2068.56						4.9	2140.38
				4.92	2202.72						4.92	2214.46
				4.94	2057.64						4.94	2170.11
				4.96	2073.24						4.96	2237.65
				4.98	2123.16						4.98	2216.48
				5	2219.88						5	2245.71
				5.02	2129.4						5.02	2342.48
				5.04	2184						5.04	2296.62
				5.06	2418						5.06	2366.17
				5.08	2483.52						5.08	2318.79
				5.1	2386.8						5.1	2301.15
				5.12	2697.24						5.12	2370.2
				5.14	2602.08						5.14	2359.62
				5.16	2658.24						5.16	2411.53
				5.18	2564.64						5.18	2424.63
				5.2	2655.12						5.2	2453.86
				5.22	2806.44						5.22	2403.46
				5.24	2602.08						5.24	2508.3
				5.26	2719.08						5.26	2463.44
				5.28	2929.68						5.28	2426.65
				5.3	2831.4						5.3	2385.82
				5.32	2990.52						5.32	2436.22
				5.34	2879.76						5.34	2372.72
				5.36	2973.36						5.36	2419.09
				5.38	3059.16						5.38	2394.9
				5.4	3151.2						5.4	2385.32
				5.42	2945.28						5.42	2302.16
				5.44	2907.84						5.44	2375.74
				5.46	3020.16						5.46	2316.27
				5.48	3115.32						5.48	2291.07
				5.5	3109.08						5.5	2269.9
				5.52	2998.32						5.52	2170.11
				5.54	3060.72						5.54	2152.47
				5.56	3101.28						5.56	2189.26
				5.58	3081						5.58	2109.63
				5.6	3012.36						5.6	2035.54
				5.62	2970.24						5.62	1993.71
				5.64	2965.56						5.64	1892.41
				5.66	2800.2						5.66	1894.42
				5.68	3031.08						5.68	1760.86
				5.7	2907.84						5.7	1713.99
				5.72	2642.64						5.72	1721.55
				5.74	2740.92						5.74	1711.47
				5.76	2761.2						5.76	1670.14
				5.78	2666.04						5.78	1606.14
				5.8	2572.44						5.8	1606.14
				5.82	2497.56						5.82	1527.01
				5.84	2598.96						5.84	1486.69
				5.86	2475.72						5.86	1471.06
				5.88	2299.44						5.88	1381.86
				5.9	2168.4						5.9	1435.28
				5.92	2224.56						5.92	1418.14
				5.94	2138.76						5.94	1358.67
				5.96	1989						5.96	1346.58
				5.98	1925.04						5.98	1297.18
				6	1820.52						6	1269.97
				6.02	1926.6						6.02	1282.06
				6.04	1789.32						6.04	1242.25
				6.06	1577.16						6.06	1245.27
				6.08	1605.24						6.08	1233.68
				6.1	1647.36						6.1	1179.25
				6.12	1642.68						6.12	1179.25
				6.14	1570.92						6.14	1171.18
				6.16	1522.56						6.16	1193.86
				6.18	1400.88						6.18	1171.18
				6.2	1377.48						6.2	1152.54
				6.22	1363.44						6.22	1140.44
				6.24	1447.68						6.24	1117.76
				6.26	1344.72						6.26	1120.78
				6.28	1299.48						6.28	1090.54
				6.3	1336.92						6.3	1108.69
				6.32	1386.84						6.32	1093.57
				6.34	1405.56						6.34	1077.44
				6.36	1173.12						6.36	1055.26
				6.38	1113.84						6.38	1058.79
				6.4	1146.6						6.4	1051.23
				6.42	1098.24						6.42	1039.64
				6.44	1071.72						6.44	1080.97
				6.46	1149.72						6.46	1070.89
				6.48	1074.84						6.48	1066.86
				6.5	1062.36						6.5	1053.75
				6.52	1138.8						6.52	1055.26
				6.54	1131						6.54	1054.26
				6.56	1132.56						6.56	1015.45
				6.58	1093.56						6.58	1037.62
				6.6	931.32						6.6	1023.51
				6.62	1007.76						6.62	1013.94
				6.64	996.84						6.64	1031.07
				6.66	962.52						6.66	1023.01
				6.68	911.04						6.68	1017.46
				6.7	1009.32						6.7	989.744
				6.72	979.68						6.72	983.192
				6.74	898.56						6.74	976.64
				6.76	953.16						6.76	987.728
				6.78	920.4						6.78	967.568
				6.8	865.8						6.8	970.592
				6.82	862.68						6.82	997.304
				6.84	937.56						6.84	985.208
				6.86	976.56						6.86	963.536
				6.88	960.96						6.88	961.52
				6.9	873.6						6.9	978.152
				6.92	829.92						6.92	977.144
				6.94	831.48						6.94	979.16
				6.96	932.88						6.96	972.608
				6.98	901.68						6.98	952.952
				7	833.04						7	957.488
				7.02	755.04						7.02	944.384
				7.04	758.16						7.04	946.4
				7.06	940.68						7.06	930.776
				7.08	893.88						7.08	935.312
				7.1	853.32						7.1	944.888
				7.12	814.32						7.12	919.184
				7.14	767.52						7.14	917.168
				7.16	794.04						7.16	930.776
				7.18	848.64						7.18	919.184
				7.2	773.76						7.2	931.784
				7.22	734.76						7.22	906.08
				7.24	804.96						7.24	917.168
				7.26	794.04						7.26	911.12
				7.28	736.32						7.28	900.032
				7.3	762.84						7.3	939.344
				7.32	795.6						7.32	925.736
				7.34	742.56						7.34	923.72
				7.36	759.72						7.36	933.296
				7.38	714.48						7.38	948.92
				7.4	720.72						7.4	941.864
				7.42	711.36						7.42	889.952
				7.44	720.72						7.44	897.008
				7.46	750.36						7.46	910.112
				7.48	794.04						7.48	883.4
				7.5	789.36						7.5	888.944
				7.52	686.4						7.52	900.536
				7.54	737.88						7.54	882.392
				7.56	755.04						7.56	904.064
				7.58	706.68						7.58	905.072
				7.6	770.64						7.6	909.104
				7.62	726.96						7.62	920.696
				7.64	652.08						7.64	910.112
				7.66	700.44						7.66	884.912
				7.68	725.4						7.68	898.016
				7.7	673.92						7.7	908.096
				7.72	686.4						7.72	931.784
				7.74	677.04						7.74	893.48
				7.76	725.4						7.76	881.888
				7.78	726.96						7.78	891.968
				7.8	683.28						7.8	894.992
				7.82	689.52						7.82	885.92
				7.84	728.52						7.84	889.952
				7.86	716.04						7.86	877.352
				7.88	755.04						7.88	873.32
				7.9	737.88						7.9	899.024
				7.92	728.52						7.92	906.584
				7.94	719.16						7.94	888.44
				7.96	692.64						7.96	909.104
				7.98	700.44						7.98	907.088
				8	695.76						8	888.944
				8.02	712.92						8.02	878.864
				8.04	736.32						8.04	896
				8.06	730.08						8.06	876.344
				8.08	695.76						8.08	889.952
				8.1	702						8.1	901.04
				8.12	717.6						8.12	886.424
				8.14	672.36						8.14	891.464
				8.16	767.52						8.16	889.952
				8.18	712.92						8.18	897.008
				8.2	653.64						8.2	881.888
				8.22	694.2						8.22	873.32
				8.24	697.32						8.24	892.976
				8.26	628.68						8.26	907.592
				8.28	633.36						8.28	888.44
				8.3	737.88						8.3	886.928
				8.32	717.6						8.32	900.032
				8.34	670.8						8.34	897.008
				8.36	677.04						8.36	920.192
				8.38	726.96						8.38	904.568
				8.4	705.12						8.4	885.92
				8.42	698.88						8.42	900.032
				8.44	797.16						8.44	900.536
				8.46	761.28						8.46	907.592
				8.48	717.6						8.48	915.152
				8.5	703.56						8.5	925.232
				8.52	825.24						8.52	912.632
				8.54	744.12						8.54	909.608
				8.56	684.84						8.56	903.56
				8.58	750.36						8.58	916.16
				8.6	850.2						8.6	922.208
				8.62	854.88						8.62	913.64
				8.64	809.64						8.64	914.144
				8.66	784.68						8.66	900.536
				8.68	783.12						8.68	894.488
				8.7	776.88						8.7	884.408
				8.72	856.44						8.72	890.456
				8.74	780						8.74	892.976
				8.76	808.08						8.76	887.936
				8.78	833.04						8.78	885.416
				8.8	764.4						8.8	887.936
				8.82	776.88						8.82	879.872
				8.84	737.88						8.84	893.48
				8.86	744.12						8.86	886.424
				8.88	725.4						8.88	859.208
				8.9	730.08						8.9	869.288
				8.92	722.28						8.92	883.904
				8.94	750.36						8.94	876.848
				8.96	702						8.96	867.776
				8.98	684.84						8.98	872.816
				9	677.04						9	857.696
				9.02	624						9.02	838.04
				9.04	689.52						9.04	856.688
				9.06	730.08						9.06	870.8
				9.08	700.44						9.08	869.288
				9.1	675.48						9.1	857.192
				9.12	673.92						9.12	866.264
				9.14	723.84						9.14	872.816
				9.16	709.8						9.16	868.28
				9.18	720.72						9.18	884.912
				9.2	675.48						9.2	879.368
				9.22	689.52						9.22	871.808
				9.24	756.6						9.24	871.304
				9.26	702						9.26	883.904
				9.28	650.52						9.28	870.296
				9.3	702						9.3	856.688
				9.32	716.04						9.32	871.304
				9.34	645.84						9.34	870.8
				9.36	684.84						9.36	866.264
				9.38	686.4						9.38	860.72
				9.4	669.24						9.4	864.248
				9.42	702						9.42	863.744
				9.44	716.04						9.44	859.712
				9.46	702						9.46	867.776
				9.48	670.8						9.48	856.688
				9.5	659.88						9.5	862.232
				9.52	705.12						9.52	898.52
				9.54	706.68						9.54	897.512
				9.56	680.16						9.56	876.344
				9.58	642.72						9.58	865.256
				9.6	622.44						9.6	865.76
				9.62	672.36						9.62	871.304
				9.64	728.52						9.64	868.784
				9.66	762.84						9.66	862.232
				9.68	653.64						9.68	871.808
				9.7	634.92						9.7	876.344
				9.72	705.12						9.72	881.384
				9.74	712.92						9.74	871.304
				9.76	698.88						9.76	856.184
				9.78	602.16						9.78	858.704
				9.8	636.48						9.8	866.768
				9.82	723.84						9.82	864.752
				9.84	702						9.84	875.84
				9.86	689.52						9.86	887.432
				9.88	658.32						9.88	874.832
				9.9	653.64						9.9	854.168
				9.92	678.6						9.92	849.128
				9.94	673.92						9.94	861.224
				9.96	711.36						9.96	864.248
				9.98	770.64						9.98	882.896
				10	711.36						10	901.04
				10.02	675.48						10.02	891.968
				10.04	714.48						10.04	874.832
				10.06	686.4						10.06	874.328
				10.08	639.6						10.08	879.368
				10.1	652.08						10.1	866.768
				10.12	645.84						10.12	865.76
				10.14	692.64						10.14	862.232
				10.16	728.52						10.16	847.112
				10.18	722.28						10.18	872.816
				10.2	706.68						10.2	880.376
				10.22	692.64						10.22	880.88
				10.24	711.36						10.24	883.904
				10.26	684.84						10.26	872.816
				10.28	694.2						10.28	863.744
				10.3	695.76						10.3	867.272
				10.32	689.52						10.32	870.296
				10.34	726.96						10.34	860.72
				10.36	751.92						10.36	876.848
				10.38	741						10.38	873.824
				10.4	706.68						10.4	868.784
				10.42	716.04						10.42	863.744
				10.44	678.6						10.44	855.176
				10.46	663						10.46	862.736
				10.48	720.72						10.48	866.264
				10.5	726.96						10.5	868.28
				10.52	698.88						10.52	864.248
				10.54	658.32						10.54	857.696
				10.56	670.8						10.56	859.712
				10.58	689.52						10.58	862.232
				10.6	703.56						10.6	871.304
				10.62	700.44						10.62	884.408
				10.64	705.12						10.64	868.784
				10.66	739.44						10.66	866.768
				10.68	709.8						10.68	867.272
				10.7	730.08						10.7	869.288
				10.72	737.88						10.72	869.792
				10.74	733.2						10.74	860.72
				10.76	748.8						10.76	858.704
				10.78	708.24						10.78	853.664
				10.8	677.04						10.8	862.232
				10.82	678.6						10.82	872.312
				10.84	720.72						10.84	861.224
				10.86	700.44						10.86	859.208
				10.88	683.28						10.88	856.184
				10.9	714.48						10.9	861.728
				10.92	758.16						10.92	880.376
				10.94	797.16						10.94	874.832
				10.96	734.76						10.96	870.8
				10.98	703.56						10.98	873.32
				11	681.72						11	872.816
				11.02	684.84						11.02	856.184
				11.04	716.04						11.04	870.296
				11.06	680.16						11.06	872.312
				11.08	677.04						11.08	855.68
				11.1	702						11.1	848.624
				11.12	697.32						11.12	858.2
				11.14	695.76						11.14	857.192
				11.16	689.52						11.16	858.704
				11.18	694.2						11.18	862.232
				11.2	728.52						11.2	850.136
				11.22	675.48						11.22	854.672
				11.24	628.68						11.24	866.768
				11.26	697.32						11.26	877.352
				11.28	723.84						11.28	874.832
				11.3	725.4						11.3	863.24
				11.32	750.36						11.32	863.744
				11.34	737.88						11.34	853.664
				11.36	700.44						11.36	855.68
				11.38	638.04						11.38	863.24
				11.4	680.16						11.4	862.232
				11.42	672.36						11.42	869.288
				11.44	700.44						11.44	870.296
				11.46	684.84						11.46	852.152
				11.48	667.68						11.48	859.712
				11.5	742.56						11.5	849.128
				11.52	748.8						11.52	853.664
				11.54	725.4						11.54	849.128
				11.56	726.96						11.56	848.624
				11.58	684.84						11.58	858.2
				11.6	698.88						11.6	860.216
				11.62	717.6						11.62	841.064
				11.64	722.28						11.64	852.152
				11.66	687.96						11.66	875.336
				11.68	673.92						11.68	867.272
				11.7	700.44						11.7	873.824
				11.72	722.28						11.72	861.224
				11.74	687.96						11.74	852.656
				11.76	717.6						11.76	860.216
				11.78	703.56						11.78	863.24
				11.8	672.36						11.8	861.224
				11.82	673.92						11.82	874.328
				11.84	717.6						11.84	874.832
				11.86	745.68						11.86	853.16
				11.88	689.52						11.88	862.232
				11.9	728.52						11.9	858.704
				11.92	661.44						11.92	860.72
				11.94	681.72						11.94	853.16
				11.96	705.12						11.96	870.296
				11.98	686.4						11.98	879.872
				12	717.6						12	867.776
				12.02	741						12.02	847.112
				12.04	712.92						12.04	866.264
				12.06	681.72						12.06	854.168
				12.08	697.32						12.08	847.112
				12.1	730.08						12.1	860.72
				12.12	744.12						12.12	857.192
				12.14	741						12.14	876.848
				12.16	673.92						12.16	875.84
				12.18	747.24						12.18	844.592
				12.2	755.04						12.2	848.624
				12.22	719.16						12.22	837.032
				12.24	677.04						12.24	854.168
				12.26	702						12.26	863.744
				12.28	700.44						12.28	871.808
				12.3	678.6						12.3	850.136
				12.32	670.8						12.32	853.664
				12.34	641.16						12.34	845.6
				12.36	663						12.36	860.72
				12.38	697.32						12.38	845.096
				12.4	730.08						12.4	868.784
				12.42	756.6						12.42	849.632
				12.44	689.52						12.44	853.664
				12.46	667.68						12.46	855.68
				12.48	697.32						12.48	854.168
				12.5	673.92						12.5	856.688
				12.52	675.48						12.52	860.216
				12.54	691.08						12.54	849.128
				12.56	687.96						12.56	839.048
				12.58	684.84						12.58	851.648
				12.6	706.68						12.6	865.256
				12.62	700.44						12.62	867.272
				12.64	636.48						12.64	855.176
				12.66	744.12						12.66	851.144
				12.68	686.4						12.68	862.736
				12.7	659.88						12.7	858.704
				12.72	681.72						12.72	862.736
				12.74	670.8						12.74	855.68
				12.76	683.28						12.76	850.136
				12.78	689.52						12.78	862.232
				12.8	687.96						12.8	827.456
				12.82	717.6						12.82	847.112
				12.84	686.4						12.84	833.504
				12.86	680.16						12.86	850.136
				12.88	697.32						12.88	870.296
				12.9	723.84						12.9	859.712
				12.92	689.52						12.92	860.72
				12.94	669.24						12.94	856.184
				12.96	620.88						12.96	860.216
				12.98	712.92						12.98	850.136
				13	686.4						13	845.096
				13.02	663						13.02	849.128
				13.04	638.04						13.04	837.032
				13.06	655.2						13.06	863.24
				13.08	664.56						13.08	858.704
				13.1	691.08						13.1	849.632
				13.12	725.4						13.12	884.912
				13.14	714.48						13.14	845.6
				13.16	698.88						13.16	839.048
				13.18	753.48						13.18	847.112
				13.2	734.76						13.2	848.12
				13.22	677.04						13.22	840.056
				13.24	730.08						13.24	844.088
				13.26	711.36						13.26	843.584
				13.28	709.8						13.28	833.504
				13.3	689.52						13.3	855.176
				13.32	675.48						13.32	864.248
				13.34	683.28						13.34	856.688
				13.36	714.48						13.36	846.104
				13.38	695.76						13.38	853.16
				13.4	666.12						13.4	841.064
				13.42	655.2						13.42	866.264
				13.44	719.16						13.44	842.072
				13.46	670.8						13.46	841.568
				13.48	753.48						13.48	853.664
				13.5	751.92						13.5	862.736
				13.52	686.4						13.52	858.2
				13.54	675.48						13.54	857.696
				13.56	708.24						13.56	852.152
				13.58	722.28						13.58	850.136
				13.6	758.16						13.6	856.184
				13.62	722.28						13.62	853.664
				13.64	730.08						13.64	849.128
				13.66	697.32						13.66	836.024
				13.68	720.72						13.68	853.664
				13.7	737.88						13.7	845.096
				13.72	680.16						13.72	863.744
				13.74	705.12						13.74	836.024
				13.76	673.92						13.76	840.56
				13.78	684.84						13.78	854.672
				13.8	697.32						13.8	826.448
				13.82	686.4						13.82	842.072
				13.84	636.48						13.84	849.128
				13.86	631.8						13.86	835.016
				13.88	686.4						13.88	843.08
				13.9	695.76						13.9	832.496
				13.92	652.08						13.92	848.12
				13.94	648.96						13.94	835.016
				13.96	638.04						13.96	851.648
				13.98	653.64						13.98	837.536
				14	705.12						14	856.184
				14.02	620.88						14.02	843.584
				14.04	609.96						14.04	845.096
				14.06	672.36						14.06	836.528
				14.08	617.76						14.08	831.488
				14.1	669.24						14.1	854.672
				14.12	672.36						14.12	855.176
				14.14	648.96						14.14	833
				14.16	666.12						14.16	847.112
				14.18	667.68						14.18	836.024
				14.2	698.88						14.2	840.056
				14.22	670.8						14.22	856.184
				14.24	719.16						14.24	814.352
				14.26	644.28						14.26	832.496
				14.28	678.6						14.28	846.608
				14.3	608.4						14.3	834.008
				14.32	656.76						14.32	838.544
				14.34	655.2						14.34	842.072
				14.36	669.24						14.36	834.008
				14.38	639.6						14.38	854.672
				14.4	702						14.4	843.08
				14.42	748.8						14.42	831.992
				14.44	648.96						14.44	827.456
				14.46	691.08						14.46	850.64
				14.48	647.4						14.48	836.024
				14.5	638.04						14.5	845.6
				14.52	603.72						14.52	842.576
				14.54	608.4						14.54	834.512
				14.56	695.76						14.56	834.008
				14.58	658.32						14.58	847.112
				14.6	678.6						14.6	862.232
				14.62	656.76						14.62	849.632
				14.64	658.32						14.64	842.072
				14.66	653.64						14.66	839.048
				14.68	658.32						14.68	858.704
				14.7	639.6						14.7	844.088
				14.72	673.92						14.72	835.016
				14.74	669.24						14.74	850.136
				14.76	661.44						14.76	834.512
				14.78	717.6						14.78	828.464
				14.8	630.24						14.8	839.048
				14.82	658.32						14.82	844.592
				14.84	694.2						14.84	834.512
				14.86	656.76						14.86	841.064
				14.88	670.8						14.88	853.664
				14.9	700.44						14.9	841.064
				14.92	698.88						14.92	850.136
				14.94	672.36						14.94	852.656
				14.96	624						14.96	838.04
				14.98	634.92						14.98	827.456
				15	652.08						15	835.016
				15.02	708.24						15.02	827.96
				15.04	716.04						15.04	825.944
				15.06	644.28						15.06	829.472
				15.08	648.96						15.08	837.536
				15.1	675.48						15.1	833.504
				15.12	680.16						15.12	843.584
				15.14	620.88						15.14	842.072
				15.16	647.4						15.16	840.056
				15.18	673.92						15.18	830.48
				15.2	672.36						15.2	850.136
				15.22	659.88						15.22	847.616
				15.24	670.8						15.24	839.048
				15.26	684.84						15.26	841.064
				15.28	645.84						15.28	818.888
				15.3	638.04						15.3	843.08
				15.32	669.24						15.32	846.608
				15.34	673.92						15.34	848.12
				15.36	650.52						15.36	860.216
				15.38	644.28						15.38	839.552
				15.4	702						15.4	838.04
				15.42	630.24						15.42	826.952
				15.44	639.6						15.44	845.6
				15.46	672.36						15.46	831.488
				15.48	641.16						15.48	837.032
				15.5	687.96						15.5	842.576
				15.52	681.72						15.52	845.096
				15.54	687.96						15.54	835.52
				15.56	634.92						15.56	846.608
				15.58	638.04						15.58	841.568
				15.6	622.44						15.6	824.936
				15.62	613.08						15.62	834.512
				15.64	620.88						15.64	836.528
				15.66	638.04						15.66	837.536
				15.68	619.32						15.68	858.2
				15.7	644.28						15.7	853.16
				15.72	653.64						15.72	828.968
				15.74	592.8						15.74	827.96
				15.76	641.16						15.76	820.904
				15.78	638.04						15.78	812.84
				15.8	619.32						15.8	830.48
				15.82	681.72						15.82	833
				15.84	630.24						15.84	831.488
				15.86	659.88						15.86	844.592
				15.88	673.92						15.88	849.128
				15.9	644.28						15.9	840.056
				15.92	611.52						15.92	837.536
				15.94	641.16						15.94	829.472
				15.96	608.4						15.96	843.08
				15.98	583.44						15.98	844.592
				16	631.8						16	826.952
				16.02	627.12						16.02	840.056
				16.04	627.12						16.04	833.504
				16.06	633.36						16.06	820.904
				16.08	625.56						16.08	822.92
				16.1	645.84						16.1	823.424
				16.12	659.88						16.12	838.544
				16.14	644.28						16.14	855.68
				16.16	625.56						16.16	851.144
				16.18	580.32						16.18	851.648
				16.2	630.24						16.2	849.128
				16.22	705.12						16.22	840.56
				16.24	652.08						16.24	835.016
				16.26	622.44						16.26	833.504
				16.28	627.12						16.28	839.048
				16.3	624						16.3	836.528
				16.32	652.08						16.32	841.064
				16.34	638.04						16.34	842.072
				16.36	628.68						16.36	843.584
				16.38	672.36						16.38	859.712
				16.4	711.36						16.4	861.224
				16.42	672.36						16.42	844.592
				16.44	639.6						16.44	842.576
				16.46	664.56						16.46	836.024
				16.48	684.84						16.48	836.024
				16.5	703.56						16.5	853.664
				16.52	683.28						16.52	856.184
				16.54	670.8						16.54	849.632
				16.56	672.36						16.56	849.128
				16.58	652.08						16.58	836.528
				16.6	673.92						16.6	834.008
				16.62	673.92						16.62	848.624
				16.64	633.36						16.64	846.104
				16.66	648.96						16.66	844.088
				16.68	681.72						16.68	856.688
				16.7	659.88						16.7	863.24
				16.72	644.28						16.72	852.152
				16.74	634.92						16.74	848.12
				16.76	622.44						16.76	846.608
				16.78	625.56						16.78	848.624
				16.8	634.92						16.8	861.728
				16.82	691.08						16.82	862.736
				16.84	694.2						16.84	838.544
				16.86	652.08						16.86	834.008
				16.88	664.56						16.88	845.6
				16.9	653.64						16.9	838.04
				16.92	628.68						16.92	837.536
				16.94	653.64						16.94	847.616
				16.96	678.6						16.96	841.568
				16.98	659.88						16.98	834.008
				17	633.36						17	844.088
				17.02	631.8						17.02	854.168
				17.04	656.76						17.04	856.688
				17.06	702						17.06	842.072
				17.08	737.88						17.08	843.584
				17.1	723.84						17.1	847.616
				17.12	692.64						17.12	850.136
				17.14	681.72						17.14	855.68
				17.16	672.36						17.16	855.176
				17.18	700.44						17.18	843.584
				17.2	642.72						17.2	839.048
				17.22	656.76						17.22	840.56
				17.24	667.68						17.24	844.088
				17.26	655.2						17.26	842.576
				17.28	695.76						17.28	843.584
				17.3	728.52						17.3	853.16
				17.32	711.36						17.32	845.096
				17.34	677.04						17.34	838.544
				17.36	689.52						17.36	844.592
				17.38	687.96						17.38	839.048
				17.4	684.84						17.4	833.504
				17.42	678.6						17.42	830.48
				17.44	726.96						17.44	835.52
				17.46	700.44						17.46	843.584
				17.48	695.76						17.48	852.152
				17.5	739.44						17.5	839.552
				17.52	709.8						17.52	847.112
				17.54	691.08						17.54	849.128
				17.56	636.48						17.56	844.088
				17.58	698.88						17.58	853.664
				17.6	719.16						17.6	841.064
				17.62	719.16						17.62	841.064
				17.64	697.32						17.64	817.376
				17.66	702						17.66	843.584
				17.68	726.96						17.68	836.024
				17.7	666.12						17.7	815.864
				17.72	633.36						17.72	814.856
				17.74	647.4						17.74	828.464
				17.76	689.52						17.76	829.976
				17.78	639.6						17.78	833.504
				17.8	592.8						17.8	824.936
				17.82	697.32						17.82	815.864
				17.84	678.6						17.84	818.384
				17.86	661.44						17.86	808.808
				17.88	652.08						17.88	807.8
				17.9	599.04						17.9	811.328
				17.92	647.4						17.92	812.336
				17.94	652.08						17.94	825.44
				17.96	639.6						17.96	815.864
				17.98	645.84						17.98	821.912
				18	628.68						18	821.912
				18.02	636.48						18.02	811.832
				18.04	634.92						18.04	829.472
				18.06	630.24						18.06	818.384
				18.08	613.08						18.08	835.52
				18.1	664.56						18.1	830.48
				18.12	656.76						18.12	834.512
				18.14	636.48						18.14	812.84
				18.16	594.36						18.16	821.408
				18.18	620.88						18.18	815.36
				18.2	628.68						18.2	820.4
				18.22	666.12						18.22	829.976
				18.24	634.92						18.24	833
				18.26	611.52						18.26	829.976
				18.28	663						18.28	817.376
				18.3	642.72						18.3	818.888
				18.32	680.16						18.32	816.368
				18.34	611.52						18.34	827.456
				18.36	609.96						18.36	820.4
				18.38	634.92						18.38	823.928
				18.4	622.44						18.4	829.976
				18.42	617.76						18.42	823.928
				18.44	636.48						18.44	838.544
				18.46	603.72						18.46	835.016
				18.48	608.4						18.48	819.392
				18.5	597.48						18.5	813.344
				18.52	600.6						18.52	833.504
				18.54	631.8						18.54	818.384
				18.56	620.88						18.56	813.344
				18.58	589.68						18.58	837.032
				18.6	619.32						18.6	830.48
				18.62	644.28						18.62	814.352
				18.64	627.12						18.64	821.912
				18.66	663						18.66	832.496
				18.68	644.28						18.68	824.936
				18.7	689.52						18.7	831.992
				18.72	642.72						18.72	813.848
				18.74	672.36						18.74	828.464
				18.76	648.96						18.76	818.384
				18.78	655.2						18.78	818.888
				18.8	689.52						18.8	816.368
				18.82	658.32						18.82	838.544
				18.84	647.4						18.84	803.264
				18.86	625.56						18.86	826.448
				18.88	645.84						18.88	837.536
				18.9	689.52						18.9	821.408
				18.92	666.12						18.92	829.976
				18.94	639.6						18.94	839.552
				18.96	661.44						18.96	847.616
				18.98	661.44						18.98	824.936
				19	737.88						19	821.912
				19.02	684.84						19.02	827.96
				19.04	663						19.04	826.952
				19.06	664.56						19.06	828.464
				19.08	702						19.08	834.512
				19.1	709.8						19.1	836.024
				19.12	741						19.12	839.048
				19.14	719.16						19.14	842.576
				19.16	686.4						19.16	845.6
				19.18	762.84						19.18	853.16
				19.2	661.44						19.2	856.184
				19.22	739.44						19.22	871.808
				19.24	741						19.24	865.256
				19.26	761.28						19.26	858.2
				19.28	761.28						19.28	863.744
				19.3	829.92						19.3	864.248
				19.32	809.64						19.32	876.344
				19.34	828.36						19.34	880.376
				19.36	900.12						19.36	899.024
				19.38	892.32						19.38	895.496
				19.4	875.16						19.4	899.528
				19.42	967.2						19.42	892.976
				19.44	979.68						19.44	930.272
				19.46	978.12						19.46	920.696
				19.48	1018.68						19.48	915.152
				19.5	1056.12						19.5	919.688
				19.52	1037.4						19.52	927.248
				19.54	1074.84						19.54	919.688
				19.56	1087.32						19.56	921.2
				19.58	1088.88						19.58	923.216
				19.6	1112.28						19.6	907.088
				19.62	1112.28						19.62	909.104
				19.64	1135.68						19.64	933.8
				19.66	1112.28						19.66	918.176
				19.68	1165.32						19.68	913.136
				19.7	1157.52						19.7	912.632
				19.72	1143.48						19.72	894.488
				19.74	1096.68						19.74	920.696
				19.76	1035.84						19.76	897.008
				19.78	1043.64						19.78	900.536
				19.8	1048.32						19.8	904.568
				19.82	1024.92						19.82	889.448
				19.84	1012.44						19.84	884.912
				19.86	1029.6						19.86	867.272
				19.88	990.6						19.88	879.368
				19.9	1032.72						19.9	890.456
				19.92	995.28						19.92	882.392
				19.94	967.2						19.94	881.384
				19.96	917.28						19.96	873.824
				19.98	926.64						19.98	890.456
				20	928.2						20	865.76
				20.02	940.68						20.02	882.392
				20.04	964.08						20.04	880.88
				20.06	917.28						20.06	869.792
				20.08	876.72						20.08	867.272
				20.1	878.28						20.1	855.68
				20.12	868.92						20.12	860.72
				20.14	858						20.14	858.704
				20.16	881.4						20.16	857.192
				20.18	858						20.18	854.168
				20.2	833.04						20.2	860.216
				20.22	875.16						20.22	848.624
				20.24	878.28						20.24	858.704
				20.26	842.4						20.26	869.792
				20.28	850.2						20.28	865.76
				20.3	853.32						20.3	857.696
				20.32	881.4						20.32	877.856
				20.34	867.36						20.34	874.328
				20.36	865.8						20.36	866.768
				20.38	865.8						20.38	860.72
				20.4	858						20.4	869.288
				20.42	843.96						20.42	866.264
				20.44	837.72						20.44	859.712
				20.46	878.28						20.46	871.808
				20.48	893.88						20.48	884.912
				20.5	875.16						20.5	882.896
				20.52	909.48						20.52	890.96
				20.54	931.32						20.54	890.96
				20.56	978.12						20.56	903.56
				20.58	1006.2						20.58	913.64
				20.6	1042.08						20.6	920.192
				20.62	1087.32						20.62	938.336
				20.64	1146.6						20.64	929.264
				20.66	1190.28						20.66	920.696
				20.68	1251.12						20.68	913.136
				20.7	1257.36						20.7	888.944
				20.72	1218.36						20.72	875.336
				20.74	1182.48						20.74	872.312
				20.76	1118.52						20.76	865.76
				20.78	1060.8						20.78	855.176
				20.8	1018.68						20.8	852.656
				20.82	945.36						20.82	855.68
				20.84	898.56						20.84	851.144
				20.86	873.6						20.86	858.2
				20.88	851.76						20.88	868.28
				20.9	848.64						20.9	874.328
				20.92	853.32						20.92	859.712
				20.94	861.12						20.94	843.08
				20.96	834.6						20.96	851.648
				20.98	812.76						20.98	851.648
				21	811.2						21	850.64
				21.02	787.8						21.02	855.176
				21.04	790.92						21.04	853.664
				21.06	817.44						21.06	849.128
				21.08	826.8						21.08	844.088
				21.1	856.44						21.1	848.624
				21.12	828.36						21.12	854.168
				21.14	790.92						21.14	848.12
				21.16	783.12						21.16	845.096
				21.18	787.8						21.18	847.112
				21.2	828.36						21.2	844.592
				21.22	780						21.22	844.592
				21.24	758.16						21.24	858.2
				21.26	798.72						21.26	850.64
				21.28	817.44						21.28	845.6
				21.3	817.44						21.3	854.168
				21.32	811.2						21.32	842.072
				21.34	765.96						21.34	851.648
				21.36	809.64						21.36	861.224
				21.38	817.44						21.38	841.568
				21.4	742.56						21.4	836.528
				21.42	794.04						21.42	852.152
				21.44	790.92						21.44	849.128
				21.46	787.8						21.46	848.624
				21.48	829.92						21.48	848.624
				21.5	787.8						21.5	849.128
				21.52	770.64						21.52	854.168
				21.54	778.44						21.54	854.168
				21.56	783.12						21.56	858.2
				21.58	786.24						21.58	856.688
				21.6	812.76						21.6	871.808
				21.62	868.92						21.62	873.32
				21.64	836.16						21.64	875.84
				21.66	840.84						21.66	904.568
				21.68	895.44						21.68	923.216
				21.7	984.36						21.7	917.168
				21.72	1042.08						21.72	910.112
				21.74	1043.64						21.74	907.088
				21.76	1116.96						21.76	912.128
				21.78	1124.76						21.78	892.472
				21.8	1088.88						21.8	882.392
				21.82	1023.36						21.82	871.304
				21.84	1045.2						21.84	846.608
				21.86	992.16						21.86	848.12
				21.88	945.36						21.88	840.56
				21.9	929.76						21.9	833
				21.92	865.8						21.92	849.632
				21.94	800.28						21.94	845.6
				21.96	833.04						21.96	819.896
				21.98	839.28						21.98	836.024
				22	837.72						22	828.464
				22.02	829.92						22.02	833
				22.04	865.8						22.04	845.096
				22.06	839.28						22.06	845.6
				22.08	833.04						22.08	849.128
				22.1	861.12						22.1	843.584
				22.12	848.64						22.12	829.976
				22.14	867.36						22.14	842.072
				22.16	840.84						22.16	838.04
				22.18	808.08						22.18	848.12
				22.2	795.6						22.2	852.152
				22.22	775.32						22.22	840.056
				22.24	742.56						22.24	840.56
				22.26	783.12						22.26	852.656
				22.28	726.96						22.28	841.064
				22.3	759.72						22.3	843.08
				22.32	822.12						22.32	840.56
				22.34	797.16						22.34	818.384
				22.36	775.32						22.36	840.56
				22.38	744.12						22.38	843.08
				22.4	784.68						22.4	833.504
				22.42	705.12						22.42	828.968
				22.44	753.48						22.44	829.976
				22.46	731.64						22.46	851.648
				22.48	726.96						22.48	859.208
				22.5	770.64						22.5	845.096
				22.52	736.32						22.52	854.168
				22.54	751.92						22.54	862.232
				22.56	744.12						22.56	844.088
				22.58	792.48						22.58	835.016
				22.6	726.96						22.6	841.568
				22.62	787.8						22.62	844.592
				22.64	828.36						22.64	854.168
				22.66	812.76						22.66	861.224
				22.68	765.96						22.68	837.032
				22.7	789.36						22.7	846.104
				22.72	705.12						22.72	844.088
				22.74	750.36						22.74	845.096
				22.76	772.2						22.76	844.088
				22.78	770.64						22.78	834.512
				22.8	787.8						22.8	838.544
				22.82	800.28						22.82	835.52
				22.84	798.72						22.84	833.504
				22.86	819						22.86	827.456
				22.88	742.56						22.88	846.608
				22.9	786.24						22.9	852.656
				22.92	745.68						22.92	843.08
				22.94	764.4						22.94	851.648
				22.96	761.28						22.96	842.576
				22.98	697.32						22.98	844.088
				23	720.72						23	829.472
				23.02	784.68						23.02	835.52
				23.04	716.04						23.04	837.536
				23.06	666.12						23.06	834.008
				23.08	745.68						23.08	841.568
				23.1	764.4						23.1	828.968
				23.12	714.48						23.12	852.152
				23.14	764.4						23.14	853.664
				23.16	750.36						23.16	834.512
				23.18	772.2						23.18	849.632
				23.2	747.24						23.2	854.672
				23.22	823.68						23.22	848.624
				23.24	837.72						23.24	850.64
				23.26	761.28						23.26	866.264
				23.28	806.52						23.28	858.2
				23.3	800.28						23.3	860.216
				23.32	848.64						23.32	862.736
				23.34	881.4						23.34	889.952
				23.36	887.64						23.36	888.44
				23.38	897						23.38	900.032
				23.4	960.96						23.4	904.568
				23.42	995.28						23.42	929.264
				23.44	1096.68						23.44	896
				23.46	1059.24						23.46	880.88
				23.48	987.48						23.48	882.392
				23.5	1029.6						23.5	893.984
				23.52	1088.88						23.52	877.352
				23.54	1088.88						23.54	867.272
				23.56	1326						23.56	868.28
				23.58	1447.68						23.58	859.712
				23.6	1581.84						23.6	852.656
				23.62	1656.72						23.62	847.112
				23.64	1758.12						23.64	851.144
				23.66	1648.92						23.66	859.208
				23.68	1404						23.68	847.616
				23.7	1129.44						23.7	851.144
				23.72	1054.56						23.72	857.696
				23.74	954.72						23.74	847.616
				23.76	842.4						23.76	847.112
				23.78	834.6						23.78	845.6
				23.8	795.6						23.8	839.048
				23.82	792.48						23.82	846.608
				23.84	762.84						23.84	848.12
				23.86	744.12						23.86	855.176
				23.88	730.08						23.88	842.072
				23.9	758.16						23.9	844.088
				23.92	725.4						23.92	848.12
				23.94	730.08						23.94	846.608
				23.96	717.6						23.96	846.608
				23.98	730.08						23.98	862.232
				24	773.76						24	859.712
				24.02	780						24.02	862.232
				24.04	854.88						24.04	856.184
				24.06	806.52						24.06	857.696
				24.08	772.2						24.08	866.264
				24.1	792.48						24.1	863.744
				24.12	822.12						24.12	854.672
				24.14	822.12						24.14	846.608
				24.16	814.32						24.16	857.192
				24.18	800.28						24.18	852.656
				24.2	812.76						24.2	859.712
				24.22	803.4						24.22	865.256
				24.24	761.28						24.24	853.664
				24.26	772.2						24.26	849.632
				24.28	819						24.28	842.576
				24.3	811.2						24.3	843.08
				24.32	769.08						24.32	837.536
				24.34	734.76						24.34	837.536
				24.36	720.72						24.36	837.032
				24.38	767.52						24.38	840.56
				24.4	753.48						24.4	839.048
				24.42	683.28						24.42	844.592
				24.44	698.88						24.44	857.696
				24.46	764.4						24.46	853.16
				24.48	764.4						24.48	841.568
				24.5	753.48						24.5	838.544
				24.52	755.04						24.52	844.592
				24.54	739.44						24.54	837.536
				24.56	716.04						24.56	827.96
				24.58	748.8						24.58	835.52
				24.6	733.2						24.6	841.568
				24.62	698.88						24.62	837.032
				24.64	702						24.64	835.016
				24.66	691.08						24.66	834.008
				24.68	692.64						24.68	836.528
				24.7	725.4						24.7	844.088
				24.72	745.68						24.72	843.584
				24.74	737.88						24.74	850.64
				24.76	698.88						24.76	850.136
				24.78	687.96						24.78	837.032
				24.8	758.16						24.8	831.488
				24.82	765.96						24.82	831.992
				24.84	716.04						24.84	836.024
				24.86	719.16						24.86	832.496
				24.88	709.8						24.88	839.552
				24.9	691.08						24.9	849.128
				24.92	709.8						24.92	841.064
				24.94	723.84						24.94	834.512
				24.96	720.72						24.96	837.536
				24.98	703.56						24.98	840.56
				25	723.84						25	859.712
				25.02	742.56						25.02	863.744
				25.04	709.8						25.04	843.08
				25.06	716.04						25.06	849.632
				25.08	737.88						25.08	855.176
				25.1	761.28						25.1	849.632
				25.12	758.16						25.12	847.112
				25.14	719.16						25.14	842.576
				25.16	776.88						25.16	841.568
				25.18	778.44						25.18	830.984
				25.2	814.32						25.2	828.464
				25.22	820.56						25.22	845.096
				25.24	828.36						25.24	850.136
				25.26	798.72						25.26	851.144
				25.28	809.64						25.28	851.144
				25.3	812.76						25.3	844.088
				25.32	790.92						25.32	837.536
				25.34	831.48						25.34	847.616
				25.36	787.8						25.36	847.616
				25.38	753.48						25.38	859.208
				25.4	764.4						25.4	850.136
				25.42	797.16						25.42	843.584
				25.44	797.16						25.44	841.064
				25.46	870.48						25.46	856.688
				25.48	843.96						25.48	844.592
				25.5	865.8						25.5	836.528
				25.52	800.28						25.52	840.056
				25.54	845.52						25.54	845.6
				25.56	837.72						25.56	842.576
				25.58	828.36						25.58	845.096
				25.6	828.36						25.6	847.616
				25.62	809.64						25.62	842.576
				25.64	820.56						25.64	842.072
				25.66	858						25.66	852.656
				25.68	861.12						25.68	845.6
				25.7	953.16						25.7	844.088
				25.72	928.2						25.72	846.104
				25.74	962.52						25.74	836.528
				25.76	929.76						25.76	837.536
				25.78	865.8						25.78	836.024
				25.8	850.2						25.8	838.04
				25.82	798.72						25.82	840.056
				25.84	778.44						25.84	846.608
				25.86	781.56						25.86	829.976
				25.88	695.76						25.88	843.584
				25.9	709.8						25.9	854.672
				25.92	759.72						25.92	856.184
				25.94	753.48						25.94	855.68
				25.96	725.4						25.96	840.056
				25.98	767.52						25.98	839.048
				26	745.68						26	838.544
				26.02	790.92						26.02	858.704
				26.04	778.44						26.04	848.12
				26.06	750.36						26.06	847.616
				26.08	790.92						26.08	858.704
				26.1	787.8						26.1	845.6
				26.12	800.28						26.12	856.184
				26.14	817.44						26.14	865.256
				26.16	853.32						26.16	850.64
				26.18	795.6						26.18	874.832
				26.2	889.2						26.2	867.776
				26.22	950.04						26.22	910.616
				26.24	990.6						26.24	923.216
				26.26	1031.16						26.26	930.272
				26.28	1134.12						26.28	957.992
				26.3	1171.56						26.3	1002.34
				26.32	1307.28						26.32	1029.56
				26.34	1443						26.34	1070.89
				26.36	1600.56						26.36	1134.9
				26.38	1806.48						26.38	1153.54
				26.4	2159.04						26.4	1200.92
				26.42	2422.68						26.42	1186.3
				26.44	2627.04						26.44	1155.06
				26.46	2759.64						26.46	1126.33
				26.48	2645.76						26.48	1075.42
				26.5	2584.92						26.5	1033.09
				26.52	2389.92						26.52	1000.83
				26.54	2232.36						26.54	946.904
				26.56	1833						26.56	953.456
				26.58	1611.48						26.58	899.528
				26.6	1527.24						26.6	902.552
				26.62	1272.96						26.62	901.544
				26.64	1209						26.64	867.776
				26.66	1073.28						26.66	877.352
				26.68	1035.84						26.68	888.44
				26.7	1018.68						26.7	879.872
				26.72	1014						26.72	868.784
				26.74	954.72						26.74	873.824
				26.76	868.92						26.76	880.376
				26.78	881.4						26.78	871.808
				26.8	918.84						26.8	861.728
				26.82	887.64						26.82	868.784
				26.84	850.2						26.84	865.256
				26.86	861.12						26.86	866.768
				26.88	815.88						26.88	850.136
				26.9	803.4						26.9	852.656
				26.92	828.36						26.92	849.632
				26.94	851.76						26.94	852.152
				26.96	833.04						26.96	861.728
				26.98	837.72						26.98	860.72
				27	862.68						27	858.704
				27.02	800.28						27.02	867.272
				27.04	828.36						27.04	870.296
				27.06	851.76						27.06	866.768
				27.08	868.92						27.08	871.808
				27.1	814.32						27.1	883.904
				27.12	886.08						27.12	878.864
				27.14	884.52						27.14	876.848
				27.16	886.08						27.16	879.872
				27.18	909.48						27.18	886.424
				27.2	934.44						27.2	886.928
				27.22	886.08						27.22	880.376
				27.24	906.36						27.24	870.296
				27.26	909.48						27.26	871.304
				27.28	967.2						27.28	882.896
				27.3	971.88						27.3	905.072
				27.32	954.72						27.32	891.968
				27.34	984.36						27.34	912.632
				27.36	943.8						27.36	926.24
				27.38	943.8						27.38	923.216
				27.4	1049.88						27.4	922.712
				27.42	1026.48						27.42	926.24
				27.44	1095.12						27.44	957.488
				27.46	1084.2						27.46	928.256
				27.48	1102.92						27.48	946.4
				27.5	1229.28						27.5	965.048
				27.52	1277.64						27.52	989.24
				27.54	1346.28						27.54	995.792
				27.56	1438.32						27.56	1007.38
				27.58	1421.16						27.58	1003.35
				27.6	1425.84						27.6	1006.88
				27.62	1460.16						27.62	1018.98
				27.64	1421.16						27.64	1000.83
				27.66	1327.56						27.66	980.672
				27.68	1322.88						27.68	973.112
				27.7	1288.56						27.7	977.648
				27.72	1268.28						27.72	979.664
				27.74	1194.96						27.74	983.696
				27.76	1252.68						27.76	976.64
				27.78	1276.08						27.78	983.696
				27.8	1361.88						27.8	989.744
				27.82	1340.04						27.82	984.704
				27.84	1347.84						27.84	957.992
				27.86	1327.56						27.86	945.392
				27.88	1249.56						27.88	937.832
				27.9	1180.92						27.9	919.688
				27.92	1034.28						27.92	907.088
				27.94	1003.08						27.94	904.568
				27.96	989.04						27.96	896.504
				27.98	918.84						27.98	880.376
				28	839.28						28	873.824
				28.02	819						28.02	883.4
				28.04	833.04						28.04	889.448
				28.06	831.48						28.06	887.936
				28.08	792.48						28.08	876.344
				28.1	798.72						28.1	885.92
				28.12	815.88						28.12	888.44
				28.14	800.28						28.14	892.976
				28.16	819						28.16	891.968
				28.18	840.84						28.18	897.512
				28.2	836.16						28.2	896.504
				28.22	854.88						28.22	878.864
				28.24	853.32						28.24	877.856
				28.26	862.68						28.26	891.464
				28.28	886.08						28.28	888.944
				28.3	886.08						28.3	866.264
				28.32	843.96						28.32	853.664
				28.34	803.4						28.34	858.2
				28.36	828.36						28.36	858.704
				28.38	812.76						28.38	859.208
				28.4	789.36						28.4	852.656
				28.42	794.04						28.42	854.168
				28.44	759.72						28.44	855.176
				28.46	745.68						28.46	842.072
				28.48	747.24						28.48	845.6
				28.5	741						28.5	846.608
				28.52	773.76						28.52	851.144
				28.54	801.84						28.54	856.184
				28.56	772.2						28.56	853.16
				28.58	756.6						28.58	853.664
				28.6	739.44						28.6	853.16
				28.62	722.28						28.62	854.168
				28.64	731.64						28.64	851.144
				28.66	731.64						28.66	859.712
				28.68	792.48						28.68	866.264
				28.7	787.8						28.7	857.696
				28.72	737.88						28.72	851.144
				28.74	741						28.74	840.056
				28.76	783.12						28.76	846.104
				28.78	767.52						28.78	854.672
				28.8	758.16						28.8	856.184
				28.82	765.96						28.82	856.184
				28.84	800.28						28.84	847.112
				28.86	798.72						28.86	851.144
				28.88	762.84						28.88	858.2
				28.9	773.76						28.9	853.664
				28.92	755.04						28.92	865.256
				28.94	719.16						28.94	855.176
				28.96	758.16						28.96	853.16
				28.98	772.2						28.98	846.104
				29	769.08						29	852.152
				29.02	776.88						29.02	856.688
				29.04	803.4						29.04	841.568
				29.06	804.96						29.06	834.008
				29.08	798.72						29.08	836.528
				29.1	784.68						29.1	856.688
				29.12	755.04						29.12	845.096
				29.14	751.92						29.14	844.088
				29.16	776.88						29.16	835.016
				29.18	783.12						29.18	828.968
				29.2	728.52						29.2	845.096
				29.22	714.48						29.22	843.584
				29.24	764.4						29.24	848.624
				29.26	712.92						29.26	835.52
				29.28	730.08						29.28	844.088
				29.3	759.72						29.3	838.544
				29.32	783.12						29.32	849.128
				29.34	759.72						29.34	860.216
				29.36	767.52						29.36	847.616
				29.38	786.24						29.38	846.608
				29.4	868.92						29.4	840.56
				29.42	873.6						29.42	844.592
				29.44	911.04						29.44	848.624
				29.46	1092						29.46	850.136
				29.48	1121.64						29.48	862.736
				29.5	1180.92						29.5	851.144
				29.52	1170						29.52	843.584
				29.54	1062.36						29.54	850.64
				29.56	1017.12						29.56	848.12
				29.58	973.44						29.58	841.064
				29.6	985.92						29.6	836.024
				29.62	829.92						29.62	846.104
				29.64	837.72						29.64	846.608
				29.66	819						29.66	862.736
				29.68	826.8						29.68	850.136
				29.7	798.72						29.7	859.712
				29.72	890.76						29.72	854.168
				29.74	851.76						29.74	841.064
				29.76	809.64						29.76	840.056
				29.78	817.44						29.78	851.648
				29.8	840.84						29.8	856.184
				29.82	781.56						29.82	842.576
				29.84	787.8						29.84	834.512
				29.86	767.52						29.86	846.104
				29.88	790.92						29.88	822.416
				29.9	764.4						29.9	829.472
				29.92	703.56						29.92	832.496
				29.94	781.56						29.94	822.92
				29.96	775.32						29.96	838.544
				29.98	761.28						29.98	822.92
				30	804.96						30	832.496
				30.02	744.12						30.02	850.64
				30.04	856.44						30.04	828.968
				30.06	864.24						30.06	847.112
				30.08	898.56						30.08	828.968
				30.1	909.48						30.1	828.464
				30.12	939.12						30.12	850.136
				30.14	932.88						30.14	855.176
				30.16	872.04						30.16	836.528
				30.18	971.88						30.18	831.488
				30.2	854.88						30.2	835.52
				30.22	893.88						30.22	843.584
				30.24	783.12						30.24	830.984
				30.26	826.8						30.26	841.568
				30.28	789.36						30.28	828.464
				30.3	917.28						30.3	837.536
				30.32	836.16						30.32	812.84
				30.34	884.52						30.34	833.504
				30.36	815.88						30.36	844.088
				30.38	804.96						30.38	830.984
				30.4	812.76						30.4	836.528
				30.42	808.08						30.42	822.92
				30.44	750.36						30.44	829.976
				30.46	780						30.46	822.416
				30.48	817.44						30.48	828.464
				30.5	797.16						30.5	827.456
				30.52	770.64						30.52	838.544
				30.54	716.04						30.54	816.872
				30.56	673.92						30.56	827.96
				30.58	723.84						30.58	826.952
				30.6	755.04						30.6	824.432
				30.62	751.92						30.62	838.544
				30.64	691.08						30.64	827.456
				30.66	739.44						30.66	828.464
				30.68	759.72						30.68	831.488
				30.7	695.76						30.7	831.992
				30.72	762.84						30.72	827.456
				30.74	705.12						30.74	825.44
				30.76	733.2						30.76	824.432
				30.78	725.4						30.78	812.84
				30.8	625.56						30.8	817.376
				30.82	697.32						30.82	830.984
				30.84	683.28						30.84	829.472
				30.86	670.8						30.86	821.408
				30.88	678.6						30.88	821.912
				30.9	659.88						30.9	812.84
				30.92	672.36						30.92	811.328
				30.94	686.4						30.94	802.76
				30.96	675.48						30.96	829.976
				30.98	703.56						30.98	825.44
				31	684.84						31	827.456
				31.02	702						31.02	810.32
				31.04	692.64						31.04	810.32
				31.06	711.36						31.06	825.44
				31.08	705.12						31.08	822.416
				31.1	695.76						31.1	842.072
				31.12	758.16						31.12	840.056
				31.14	716.04						31.14	835.52
				31.16	689.52						31.16	830.984
				31.18	694.2						31.18	835.016
				31.2	714.48						31.2	817.88
				31.22	700.44						31.22	836.024
				31.24	745.68						31.24	848.624
				31.26	712.92						31.26	833
				31.28	725.4						31.28	824.432
				31.3	720.72						31.3	817.376
				31.32	711.36						31.32	819.392
				31.34	717.6						31.34	821.408
				31.36	664.56						31.36	810.824
				31.38	659.88						31.38	818.384
				31.4	658.32						31.4	820.904
				31.42	691.08						31.42	808.304
				31.44	667.68						31.44	817.376
				31.46	639.6						31.46	817.376
				31.48	619.32						31.48	808.808
				31.5	641.16						31.5	808.808
				31.52	606.84						31.52	809.312
				31.54	606.84						31.54	807.8
				31.56	652.08						31.56	814.856
				31.58	652.08						31.58	813.344
				31.6	652.08						31.6	808.808
				31.62	667.68						31.62	822.416
				31.64	666.12						31.64	819.896
				31.66	644.28						31.66	824.432
				31.68	647.4						31.68	821.912
				31.7	638.04						31.7	815.864
				31.72	648.96						31.72	817.376
				31.74	659.88						31.74	817.88
				31.76	645.84						31.76	813.344
				31.78	655.2						31.78	822.92
				31.8	678.6						31.8	827.96
				31.82	644.28						31.82	819.392
				31.84	659.88						31.84	821.912
				31.86	683.28						31.86	825.44
				31.88	669.24						31.88	817.88
				31.9	702						31.9	811.832
				31.92	692.64						31.92	816.368
				31.94	683.28						31.94	815.36
				31.96	694.2						31.96	810.824
				31.98	642.72						31.98	818.888
				32	631.8						32	816.368
				32.02	677.04						32.02	802.76
				32.04	695.76						32.04	810.824
				32.06	664.56						32.06	818.888
				32.08	653.64						32.08	799.232
				32.1	669.24						32.1	799.736
				32.12	659.88						32.12	811.328
				32.14	655.2						32.14	808.304
				32.16	636.48						32.16	818.384
				32.18	594.36						32.18	815.36
				32.2	614.64						32.2	807.296
				32.22	672.36						32.22	804.776
				32.24	650.52						32.24	798.728
				32.26	648.96						32.26	810.32
				32.28	639.6						32.28	813.848
				32.3	627.12						32.3	809.816
				32.32	622.44						32.32	805.28
				32.34	580.32						32.34	801.248
				32.36	589.68						32.36	807.8
				32.38	642.72						32.38	804.776
				32.4	656.76						32.4	790.16
				32.42	616.2						32.42	789.656
				32.44	600.6						32.44	803.264
				32.46	592.8						32.46	804.272
				32.48	614.64						32.48	806.792
				32.5	581.88						32.5	800.744
				32.52	570.96						32.52	803.768
				32.54	642.72						32.54	796.712
				32.56	673.92						32.56	792.68
				32.58	636.48						32.58	804.272
				32.6	627.12						32.6	809.816
				32.62	599.04						32.62	816.368
				32.64	602.16						32.64	810.824
				32.66	613.08						32.66	811.328
				32.68	609.96						32.68	810.824
				32.7	595.92						32.7	789.656
				32.72	585						32.72	791.168
				32.74	611.52						32.74	802.76
				32.76	622.44						32.76	799.232
				32.78	611.52						32.78	804.776
				32.8	600.6						32.8	809.816
				32.82	625.56						32.82	816.368
				32.84	625.56						32.84	812.84
				32.86	638.04						32.86	820.4
				32.88	620.88						32.88	803.768
				32.9	622.44						32.9	797.216
				32.92	634.92						32.92	783.608
				32.94	647.4						32.94	801.752
				32.96	645.84						32.96	807.296
				32.98	650.52						32.98	802.76
				33	614.64						33	806.288
				33.02	630.24						33.02	814.352
				33.04	606.84						33.04	806.288
				33.06	628.68						33.06	792.68
				33.08	627.12						33.08	814.352
				33.1	605.28						33.1	813.344
				33.12	627.12						33.12	802.76
				33.14	653.64						33.14	788.144
				33.16	605.28						33.16	786.632
				33.18	652.08						33.18	803.768
				33.2	638.04						33.2	810.32
				33.22	609.96						33.22	803.768
				33.24	622.44						33.24	798.728
				33.26	627.12						33.26	802.256
				33.28	617.76						33.28	798.728
				33.3	630.24						33.3	798.224
				33.32	642.72						33.32	784.112
				33.34	611.52						33.34	800.744
				33.36	606.84						33.36	792.176
				33.38	581.88						33.38	805.28
				33.4	592.8						33.4	815.36
				33.42	636.48						33.42	808.304
				33.44	619.32						33.44	806.288
				33.46	602.16						33.46	797.216
				33.48	636.48						33.48	792.68
				33.5	641.16						33.5	796.712
				33.52	599.04						33.52	795.704
				33.54	663						33.54	815.864
				33.56	666.12						33.56	794.192
				33.58	622.44						33.58	798.224
				33.6	677.04						33.6	808.808
				33.62	611.52						33.62	800.744
				33.64	673.92						33.64	792.176
				33.66	661.44						33.66	796.208
				33.68	602.16						33.68	792.68
				33.7	611.52						33.7	810.32
				33.72	633.36						33.72	806.288
				33.74	672.36						33.74	796.712
				33.76	603.72						33.76	814.856
				33.78	609.96						33.78	785.624
				33.8	620.88						33.8	805.28
				33.82	591.24						33.82	798.728
				33.84	627.12						33.84	796.712
				33.86	667.68						33.86	790.16
				33.88	633.36						33.88	787.136
				33.9	705.12						33.9	796.208
				33.92	642.72						33.92	795.2
				33.94	681.72						33.94	812.336
				33.96	652.08						33.96	800.744
				33.98	734.76						33.98	819.392
				34	683.28						34	797.216
				34.02	647.4						34.02	804.272
				34.04	686.4						34.04	806.288
				34.06	663						34.06	800.744
				34.08	737.88						34.08	805.28
				34.1	714.48						34.1	817.88
				34.12	669.24						34.12	805.784
				34.14	723.84						34.14	789.656
				34.16	697.32						34.16	810.824
				34.18	700.44						34.18	820.4
				34.2	726.96						34.2	807.296
				34.22	722.28						34.22	807.296
				34.24	741						34.24	812.84
				34.26	678.6						34.26	814.856
				34.28	686.4						34.28	808.808
				34.3	697.32						34.3	827.96
				34.32	705.12						34.32	824.432
				34.34	784.68						34.34	827.456
				34.36	719.16						34.36	813.344
				34.38	801.84						34.38	826.952
				34.4	800.28						34.4	823.928
				34.42	789.36						34.42	828.968
				34.44	783.12						34.44	839.552
				34.46	789.36						34.46	830.48
				34.48	755.04						34.48	823.424
				34.5	762.84						34.5	815.864
				34.52	809.64						34.52	817.376
				34.54	839.28						34.54	824.432
				34.56	769.08						34.56	835.52
				34.58	775.32						34.58	834.008
				34.6	843.96						34.6	855.176
				34.62	867.36						34.62	836.024
				34.64	893.88						34.64	824.936
				34.66	843.96						34.66	829.976
				34.68	817.44						34.68	841.568
				34.7	854.88						34.7	835.52
				34.72	839.28						34.72	821.912
				34.74	850.2						34.74	851.648
				34.76	829.92						34.76	864.752
				34.78	851.76						34.78	852.656
				34.8	889.2						34.8	839.552
				34.82	881.4						34.82	835.52
				34.84	911.04						34.84	844.088
				34.86	889.2						34.86	822.416
				34.88	881.4						34.88	846.104
				34.9	912.6						34.9	846.608
				34.92	898.56						34.92	831.488
				34.94	879.84						34.94	827.96
				34.96	898.56						34.96	837.032
				34.98	861.12						34.98	833.504
				35	812.76						35	831.488
				35.02	853.32						35.02	823.424
				35.04	858						35.04	825.44
				35.06	828.36						35.06	827.456
				35.08	833.04						35.08	830.48
				35.1	856.44						35.1	830.48
				35.12	819						35.12	818.384
				35.14	776.88						35.14	823.424
				35.16	814.32						35.16	831.488
				35.18	801.84						35.18	828.464
				35.2	823.68						35.2	834.512
				35.22	842.4						35.22	838.04
				35.24	837.72						35.24	837.032
				35.26	895.44						35.26	831.992
				35.28	975						35.28	837.536
				35.3	1034.28						35.3	841.568
				35.32	1062.36						35.32	836.024
				35.34	1077.96						35.34	828.968
				35.36	1141.92						35.36	830.984
				35.38	1123.2						35.38	834.008
				35.4	1177.8						35.4	835.52
				35.42	1112.28						35.42	839.552
				35.44	1035.84						35.44	846.104
				35.46	1021.8						35.46	835.016
				35.48	992.16						35.48	836.024
				35.5	965.64						35.5	838.04
				35.52	907.92						35.52	831.992
				35.54	889.2						35.54	837.032
				35.56	906.36						35.56	826.952
				35.58	878.28						35.58	815.36
				35.6	834.6						35.6	818.888
				35.62	806.52						35.62	826.448
				35.64	839.28						35.64	833.504
				35.66	873.6						35.66	831.488
				35.68	960.96						35.68	829.472
				35.7	1009.32						35.7	829.472
				35.72	965.64						35.72	834.008
				35.74	912.6						35.74	827.456
				35.76	862.68						35.76	816.872
				35.78	834.6						35.78	814.352
				35.8	858						35.8	824.432
				35.82	834.6						35.82	819.896
				35.84	789.36						35.84	808.304
				35.86	745.68						35.86	821.912
				35.88	762.84						35.88	831.488
				35.9	837.72						35.9	821.408
				35.92	798.72						35.92	813.848
				35.94	750.36						35.94	820.904
				35.96	789.36						35.96	820.904
				35.98	775.32						35.98	812.336
				36	728.52						36	817.88
				36.02	765.96						36.02	819.392
				36.04	759.72						36.04	806.288
				36.06	744.12						36.06	805.784
				36.08	737.88						36.08	809.816
				36.1	719.16						36.1	818.384
				36.12	708.24						36.12	812.84
				36.14	712.92						36.14	806.288
				36.16	737.88						36.16	808.808
				36.18	742.56						36.18	808.304
				36.2	737.88						36.2	805.784
				36.22	753.48						36.22	802.76
				36.24	753.48						36.24	798.728
				36.26	750.36						36.26	802.256
				36.28	755.04						36.28	803.768
				36.3	780						36.3	815.36
				36.32	745.68						36.32	820.904
				36.34	753.48						36.34	818.384
				36.36	784.68						36.36	814.352
				36.38	761.28						36.38	826.952
				36.4	795.6						36.4	823.424
				36.42	826.8						36.42	818.888
				36.44	859.56						36.44	826.448
				36.46	870.48						36.46	840.56
				36.48	859.56						36.48	839.552
				36.5	822.12						36.5	831.488
				36.52	826.8						36.52	816.368
				36.54	848.64						36.54	817.376
				36.56	831.48						36.56	814.856
				36.58	794.04						36.58	807.296
				36.6	737.88						36.6	816.368
				36.62	711.36						36.62	811.328
				36.64	736.32						36.64	801.248
				36.66	756.6						36.66	794.192
				36.68	734.76						36.68	800.744
				36.7	747.24						36.7	813.344
				36.72	767.52						36.72	820.904
				36.74	762.84						36.74	805.784
				36.76	781.56						36.76	795.2
				36.78	790.92						36.78	796.712
				36.8	706.68						36.8	798.728
				36.82	683.28						36.82	809.816
				36.84	751.92						36.84	806.288
				36.86	758.16						36.86	796.208
				36.88	697.32						36.88	803.264
				36.9	641.16						36.9	801.248
				36.92	719.16						36.92	802.76
				36.94	678.6						36.94	794.696
				36.96	714.48						36.96	798.728
				36.98	737.88						36.98	804.272
				37	670.8						37	805.28
				37.02	698.88						37.02	803.768
				37.04	745.68						37.04	803.768
				37.06	745.68						37.06	812.336
				37.08	703.56						37.08	791.672
				37.1	678.6						37.1	801.752
				37.12	673.92						37.12	804.272
				37.14	689.52						37.14	801.248
				37.16	661.44						37.16	801.752
				37.18	639.6						37.18	793.184
				37.2	672.36						37.2	811.832
				37.22	653.64						37.22	808.304
				37.24	667.68						37.24	800.744
				37.26	661.44						37.26	812.336
				37.28	669.24						37.28	799.232
				37.3	675.48						37.3	803.768
				37.32	648.96						37.32	791.168
				37.34	709.8						37.34	788.648
				37.36	672.36						37.36	795.704
				37.38	700.44						37.38	800.24
				37.4	655.2						37.4	792.68
				37.42	677.04						37.42	791.672
				37.44	691.08						37.44	792.68
				37.46	677.04						37.46	795.2
				37.48	655.2						37.48	798.728
				37.5	673.92						37.5	810.824
				37.52	667.68						37.52	806.792
				37.54	706.68						37.54	805.28
				37.56	691.08						37.56	793.688
				37.58	663						37.58	786.128
				37.6	719.16						37.6	790.16
				37.62	673.92						37.62	789.656
				37.64	691.08						37.64	790.16
				37.66	656.76						37.66	803.768
				37.68	633.36						37.68	811.328
				37.7	700.44						37.7	786.128
				37.72	686.4						37.72	805.28
				37.74	656.76						37.74	804.272
				37.76	645.84						37.76	779.072
				37.78	683.28						37.78	792.68
				37.8	659.88						37.8	793.184
				37.82	619.32						37.82	801.752
				37.84	652.08						37.84	796.208
				37.86	656.76						37.86	800.744
				37.88	627.12						37.88	792.176
				37.9	633.36						37.9	787.136
				37.92	642.72						37.92	794.192
				37.94	603.72						37.94	802.76
				37.96	653.64						37.96	794.192
				37.98	636.48						37.98	789.152
				38	617.76						38	790.16
				38.02	544.44						38.02	789.656
				38.04	663						38.04	787.136
				38.06	642.72						38.06	789.656
				38.08	620.88						38.08	782.6
				38.1	703.56						38.1	795.704
				38.12	677.04						38.12	784.112
				38.14	686.4						38.14	786.128
				38.16	667.68						38.16	804.776
				38.18	733.2						38.18	793.184
				38.2	684.84						38.2	797.216
				38.22	705.12						38.22	801.248
				38.24	655.2						38.24	800.24
				38.26	706.68						38.26	793.184
				38.28	600.6						38.28	784.112
				38.3	642.72						38.3	790.664
				38.32	653.64						38.32	781.088
				38.34	595.92						38.34	782.6
				38.36	653.64						38.36	790.16
				38.38	650.52						38.38	790.16
				38.4	642.72						38.4	796.712
				38.42	624						38.42	796.712
				38.44	595.92						38.44	786.632
				38.46	600.6						38.46	795.704
				38.48	625.56						38.48	800.24
				38.5	599.04						38.5	796.712
				38.52	669.24						38.52	801.752
				38.54	592.8						38.54	798.224
				38.56	599.04						38.56	786.128
				38.58	628.68						38.58	786.128
				38.6	638.04						38.6	787.64
				38.62	580.32						38.62	783.608
				38.64	628.68						38.64	781.592
				38.66	605.28						38.66	788.144
				38.68	614.64						38.68	780.584
				38.7	592.8						38.7	777.56
				38.72	606.84						38.72	801.752
				38.74	606.84						38.74	808.808
				38.76	600.6						38.76	775.04
				38.78	609.96						38.78	776.552
				38.8	619.32						38.8	784.616
				38.82	597.48						38.82	794.696
				38.84	620.88						38.84	796.712
				38.86	648.96						38.86	794.696
				38.88	616.2						38.88	794.192
				38.9	602.16						38.9	786.128
				38.92	586.56						38.92	793.184
				38.94	631.8						38.94	794.192
				38.96	659.88						38.96	787.136
				38.98	594.36						38.98	784.112
				39	599.04						39	794.696
				39.02	645.84						39.02	778.064
				39.04	630.24						39.04	781.088
				39.06	659.88						39.06	805.28
				39.08	695.76						39.08	798.728
				39.1	627.12						39.1	791.672
				39.12	617.76						39.12	790.16
				39.14	639.6						39.14	782.6
				39.16	672.36						39.16	800.24
				39.18	659.88						39.18	789.656
				39.2	656.76						39.2	792.176
				39.22	663						39.22	795.704
				39.24	663						39.24	791.168
				39.26	706.68						39.26	796.712
				39.28	730.08						39.28	798.224
				39.3	744.12						39.3	802.256
				39.32	716.04						39.32	799.736
				39.34	737.88						39.34	808.808
				39.36	720.72						39.36	814.856
				39.38	698.88						39.38	819.392
				39.4	694.2						39.4	808.304
				39.42	689.52						39.42	804.272
				39.44	742.56						39.44	802.76
				39.46	719.16						39.46	797.216
				39.48	652.08						39.48	794.696
				39.5	611.52						39.5	794.192
				39.52	638.04						39.52	794.192
				39.54	609.96						39.54	798.728
				39.56	631.8						39.56	804.776
				39.58	627.12						39.58	800.744
				39.6	636.48						39.6	789.152
				39.62	627.12						39.62	791.168
				39.64	647.4						39.64	797.216
				39.66	647.4						39.66	787.136
				39.68	636.48						39.68	787.136
				39.7	645.84						39.7	788.648
				39.72	642.72						39.72	785.12
				39.74	631.8						39.74	781.592
				39.76	597.48						39.76	795.2
				39.78	616.2						39.78	794.192
				39.8	617.76						39.8	784.112
				39.82	628.68						39.82	787.136
				39.84	613.08						39.84	786.632
				39.86	592.8						39.86	791.168
				39.88	600.6						39.88	791.672
				39.9	613.08						39.9	793.688
				39.92	625.56						39.92	795.2
				39.94	622.44						39.94	784.616
				39.96	617.76						39.96	784.616
				39.98	614.64						39.98	790.16
				40	634.92						40	790.16
				40.02	670.8						40.02	789.656
				40.04	630.24						40.04	783.608
				40.06	597.48						40.06	785.12
				40.08	624						40.08	791.672
				40.1	653.64						40.1	790.664
				40.12	687.96						40.12	795.2
				40.14	687.96						40.14	797.72
				40.16	689.52						40.16	794.696
				40.18	650.52						40.18	795.704
				40.2	675.48						40.2	790.16
				40.22	717.6						40.22	795.704
				40.24	663						40.24	799.232
				40.26	675.48						40.26	789.152
				40.28	694.2						40.28	789.656
				40.3	648.96						40.3	787.136
				40.32	631.8						40.32	780.584
				40.34	664.56						40.34	779.576
				40.36	653.64						40.36	783.608
				40.38	616.2						40.38	795.704
				40.4	608.4						40.4	801.248
				40.42	606.84						40.42	796.712
				40.44	594.36						40.44	794.192
				40.46	603.72						40.46	787.64
				40.48	617.76						40.48	790.16
				40.5	614.64						40.5	797.216
				40.52	648.96						40.52	790.664
				40.54	638.04						40.54	787.64
				40.56	586.56						40.56	786.128
				40.58	628.68						40.58	784.112
				40.6	619.32						40.6	793.184
				40.62	602.16						40.62	790.16
				40.64	608.4						40.64	798.224
				40.66	619.32						40.66	791.672
				40.68	608.4						40.68	783.104
				40.7	583.44						40.7	774.032
				40.72	588.12						40.72	764.456
				40.74	617.76						40.74	773.024
				40.76	600.6						40.76	784.616
				40.78	603.72						40.78	797.216
				40.8	567.84						40.8	790.664
				40.82	585						40.82	780.584
				40.84	588.12						40.84	777.056
				40.86	628.68						40.86	786.128
				40.88	645.84						40.88	791.168
				40.9	633.36						40.9	792.176
				40.92	627.12						40.92	797.72
				40.94	599.04						40.94	790.664
				40.96	600.6						40.96	793.184
				40.98	658.32						40.98	786.632
				41	613.08						41	788.648
				41.02	546						41.02	790.664
				41.04	594.36						41.04	791.672
				41.06	630.24						41.06	783.104
				41.08	624						41.08	786.632
				41.1	614.64						41.1	782.096
				41.12	594.36						41.12	779.072
				41.14	595.92						41.14	774.032
				41.16	633.36						41.16	786.128
				41.18	633.36						41.18	780.08
				41.2	664.56						41.2	778.064
				41.22	602.16						41.22	785.624
				41.24	566.28						41.24	784.112
				41.26	585						41.26	788.648
				41.28	583.44						41.28	780.08
				41.3	569.4						41.3	776.048
				41.32	628.68						41.32	780.08
				41.34	602.16						41.34	790.664
				41.36	603.72						41.36	794.696
				41.38	634.92						41.38	794.192
				41.4	588.12						41.4	785.624
				41.42	597.48						41.42	789.152
				41.44	645.84						41.44	802.76
				41.46	664.56						41.46	788.648
				41.48	603.72						41.48	795.2
				41.5	648.96						41.5	799.736
				41.52	613.08						41.52	780.08
				41.54	644.28						41.54	775.544
				41.56	644.28						41.56	773.528
				41.58	605.28						41.58	789.152
				41.6	609.96						41.6	799.232
				41.62	605.28						41.62	783.608
				41.64	572.52						41.64	780.584
				41.66	614.64						41.66	794.696
				41.68	613.08						41.68	784.112
				41.7	597.48						41.7	784.112
				41.72	611.52						41.72	791.672
				41.74	641.16						41.74	779.576
				41.76	581.88						41.76	779.072
				41.78	586.56						41.78	772.016
				41.8	608.4						41.8	795.2
				41.82	594.36						41.82	789.152
				41.84	578.76						41.84	783.104
				41.86	617.76						41.86	783.608
				41.88	625.56						41.88	783.104
				41.9	677.04						41.9	786.632
				41.92	692.64						41.92	783.104
				41.94	638.04						41.94	781.088
				41.96	622.44						41.96	792.68
				41.98	605.28						41.98	793.184
				42	585						42	796.712
				42.02	606.84						42.02	809.816
				42.04	603.72						42.04	789.656
				42.06	603.72						42.06	783.104
				42.08	624						42.08	796.712
				42.1	608.4						42.1	785.624
				42.12	594.36						42.12	768.488
				42.14	585						42.14	791.168
				42.16	624						42.16	783.608
				42.18	625.56						42.18	783.608
				42.2	625.56						42.2	788.648
				42.22	664.56						42.22	793.184
				42.24	613.08						42.24	812.84
				42.26	656.76						42.26	798.728
				42.28	683.28						42.28	800.24
				42.3	705.12						42.3	802.256
				42.32	798.72						42.32	807.296
				42.34	820.56						42.34	798.224
				42.36	770.64						42.36	801.248
				42.38	817.44						42.38	797.72
				42.4	714.48						42.4	796.712
				42.42	725.4						42.42	795.704
				42.44	683.28						42.44	793.688
				42.46	733.2						42.46	794.696
				42.48	705.12						42.48	794.696
				42.5	669.24						42.5	785.624
				42.52	633.36						42.52	802.76
				42.54	666.12						42.54	797.216
				42.56	658.32						42.56	792.68
				42.58	639.6						42.58	781.088
				42.6	622.44						42.6	780.08
				42.62	641.16						42.62	782.096
				42.64	566.28						42.64	777.56
				42.66	567.84						42.66	779.072
				42.68	641.16						42.68	784.112
				42.7	570.96						42.7	775.544
				42.72	553.8						42.72	795.704
				42.74	630.24						42.74	783.104
				42.76	616.2						42.76	775.04
				42.78	594.36						42.78	795.704
				42.8	642.72						42.8	770.504
				42.82	577.2						42.82	777.056
				42.84	577.2						42.84	772.52
				42.86	592.8						42.86	790.16
				42.88	583.44						42.88	770
				42.9	585						42.9	771.008
				42.92	567.84						42.92	790.664
				42.94	555.36						42.94	779.576
[truncated: 853 more rows]

## Sheet: Figure 2. Nitrogen adsorption
ASAP 2020 V4.03 (V4.03 H)	Unit 1	Serial #: 622		ASAP 2020 V4.03 (V4.03 H)	Unit 1	Serial #: 622
Sample:	Bulk bentonite Armero-Guayabal			Sample:	Sample 1: Na-bentonite
Operator:	Christhy Vanessa Ruiz			Operator:	Christhy Vanessa Ruiz
Submitter:	Lab. Materiales Nanoestructurados			Submitter:	Lab. Materiales Nanoestructurados
File:	C:\...\2018\M1_brutBent.SMP			File:	C:\...\2018\M2_NaBent.SMP
Started:	2018-09-12 09:04:44	Analysis Adsorptive:	N2	Started:	2018-09-15 08:12:11	Analysis Adsorptive:	N2
Completed:	2018-09-12 17:25:13	Analysis Bath Temp.:	-195.817 °C	Completed:	2018-09-15 16:14:01	Analysis Bath Temp.:	-197.750 °C
Report Time:	2018-09-13 08:39:29	Thermal Correction:	No	Report Time:	2018-09-16 08:07:26	Thermal Correction:	No
Sample Mass:	0.1719 g	Warm Free Space:	16.3675 cm³ Measured	Sample Mass:	0.1262 g	Warm Free Space:	16.0164 cm³ Measured
Cold Free Space:	49.3649 cm³	Equilibration Interval:	10 s	Cold Free Space:	48.7984 cm³	Equilibration Interval:	10 s
Ambient Temperature:	22.00 °C	Low Pressure Dose:	None	Ambient Temperature:	22.00 °C	Low Pressure Dose:	None
Automatic Degas:	Yes			Automatic Degas:	Yes
Isotherm Tabular Report				Isotherm Tabular Report
Relative Pressure	Quantity Adsorbed			Relative Pressure	Quantity Adsorbed				Fig. 2. Nitrogen adsorption-desorption isotherms of bulk bentonite and bentonite purified and subsequently exchanged with sodium
(p/p°)	(cm³/g STP)			(p/p°)	(cm³/g STP)
3.27459e-05	1.81532			3.2274e-05	2.2236
3.84465e-05	1.88535			3.7653e-05	2.3522
4.47961e-05	1.95403			4.622e-05	2.5297
5.9371e-05	2.08693			6.057e-05	2.7725
7.85462e-05	2.22718			7.5705e-05	2.9758
8.90903e-05	2.2935			8.7923e-05	3.1141
0.000111902	2.4191			0.00010639	3.294
0.000125743	2.48628			0.000116513	3.3806
0.000184086	2.7207			0.000187618	3.833
0.000252207	2.93381			0.000236864	4.0624
0.00035734	3.18903			0.000360182	4.4754
0.000497921	3.44779			0.000489082	4.7967
0.00104571	4.06628			0.001017	5.6229
0.00157377	4.45284			0.00148408	6.1024
0.00221733	4.81766			0.00215074	6.6102
0.00319587	5.25659			0.00318932	7.1583
0.00526117	5.92585			0.00554854	7.8886
0.00780086	6.43538			0.00836878	8.3652
0.00982618	6.69617			0.0105515	8.6215
0.0113307	6.84453			0.012759	8.8224
0.0189201	7.32142			0.0184049	9.1933
0.0232402	7.51257			0.0231438	9.434
0.0257163	7.60098			0.0259678	9.564
0.0280426	7.67945			0.0281413	9.6605
0.0325647	7.81867			0.0327517	9.833
0.0370687	7.93583			0.0372578	9.9814
0.0415132	8.05026			0.0417199	10.1255
0.0460642	8.15402			0.0464945	10.2596
0.0549811	8.34167			0.0507535	10.3757
0.0574566	8.38923			0.055205	10.4906
0.0600107	8.43719			0.0579851	10.5604
0.0796506	8.76891			0.060432	10.6212
0.0998564	9.06126			0.0788342	10.9821
0.120378	9.32543			0.100023	11.3421
0.139849	9.558			0.120154	11.6488
0.159771	9.78078			0.140936	11.9486
0.199862	10.2062			0.160556	12.217
0.239868	10.606			0.200408	12.7094
0.300204	11.196			0.241254	13.1841
0.350781	11.6834			0.300223	13.8291
0.450151	12.6128			0.350757	14.3538
0.549771	13.5862			0.450328	15.2716
0.649522	14.7573			0.54957	16.2203
0.739197	16.2086			0.649426	17.3681
0.799536	17.5921			0.738845	18.7755
0.839545	18.8506			0.799386	20.1411
0.874391	20.2959			0.839718	21.3927
0.904022	22.0267			0.874073	22.8328
0.924221	23.6653			0.903594	24.6047
0.939189	25.284			0.924232	26.3214
0.95203	27.0987			0.939525	27.985
0.96282	29.1151			0.951943	29.7732
0.970016	30.8589			0.9621	31.7598
0.97534	32.5907			0.970127	33.6002
0.980785	34.7823			0.975518	35.2296
0.982883	35.9116			0.980638	36.9669
0.984729	37.0564			0.982567	37.8962
0.986566	38.3385			0.98486	38.8125
0.98683	38.8812			0.985704	39.3861
0.988483	39.9234			0.986947	39.9599
0.993699	47.7359			0.987085	40.3051
0.9833	41.0346			0.992434	43.1516
0.97204	36.3033			0.967974	37.4988
0.958282	33.1189			0.94167	33.945
0.939252	30.4859			0.913515	31.7863
0.927151	29.2972			0.883622	30.1794
0.905942	27.6998			0.855126	29.021
0.875417	26.0005			0.841781	28.5526
0.840675	24.5725			0.801012	27.3704
0.800561	23.2924			0.740951	25.9949
0.740366	21.8265			0.650961	24.3878
0.650666	20.1642			0.550911	22.9304
0.550741	18.6658			0.463041	19.7674
0.449591	12.9545			0.398642	15.2245
0.398877	12.0799			0.346133	14.6431
0.331627	11.4018			0.248706	13.6711
0.276199	10.9041			0.218398	13.3327
0.267386	10.8097			0.239756	18.6335
0.239951	10.5404

## Sheet: CEC, PZC
	Na-Bent (100 mg)				pH adjustment			Cation exchange capacity (CEC)
	Initial pH	Final pH	ΔpH		NaOH	0,1 M		Is the total capacity of a clay to hold exchangeable cations. CEC is an inherent clay characteristic
	3	6.82	-3.82		H2SO4	0,1 M		Methods:	saturation with ammonium acetate and potentiometric titration
	4	8.22	-4.22		Contact time	48 h		Value:	63,2 meq/100 g
	5	8.67	-3.67		volume of water	40 mL
	6	9.12	-3.12		Adsorbent amount	100 mg
	7	8.72	-1.72
	8	9.04	-1.04
	9	9	0
	10	9.25	0.75
	11	10.05	0.95
	12	10.73	1.27
