# Supplementary material for: Experimental data of adsorption of Cr(III) from aqueous solution using a bentonite: Optimization by response surface methodology
Source: Data Brief. 2019 Dec 19;28:105022. doi: 10.1016/j.dib.2019.105022 (PMC6940650; doi:10.1016/j.dib.2019.105022)
Supplement: Multimedia component 1 [file mmc1.zip › Supplementary material/Experimental data of adsorption.xlsx]

## Sheet:  Figure 3. Cr(III) removal
	Effect	Test 1	Test 2	Test 3	Average			Effect	Test 1	Test 2	Test 3	Average
	pH	Cr(III) Removal (%)	Cr(III) Removal (%)	Cr(III) Removal (%)	Cr(III) Removal (%)	Desvest		Contact time (min)	Cr(III) Removal (%)	Cr(III) Removal (%)	Cr(III) Removal (%)	Cr(III) Removal (%)	Desvest
	1	24.59	22.72	22.15	23.1533	1.27641		15	63.3	57.88	60.1	60.4267	2.72473
	2	73.04	69	71.75	71.2633	2.0635		30	86.3589	83.4189	83.3013	84.3597	1.73236
	3	88.43	84.41	83.83	85.5567	2.50522		45	85.3731	82.5531	85.8243	84.5835	1.77279
	4	86.37	82.41	86.36	85.0467	2.28343		60	84.7317	80.4117	84.5157	83.2197	2.4342
	5	87.87	84.11	88.45	86.81	2.35618		120	85.2551	80.8351	82.7799	82.9567	2.2153
	Effect	Test 1	Test 2	Test 3	Average			Effect	Test 1	Test 2	Test 3	Average
	Stirring rate (rpm)	Cr(III) Removal (%)	Cr(III) Removal (%)	Cr(III) Removal (%)	Cr(III) Removal (%)	Desvest		Amount adsorbent (g)	Cr(III) Removal (%)	Cr(III) Removal (%)	Cr(III) Removal (%)	Cr(III) Removal (%)	Desvest
	75	83.9506	80.2906	83.1088	82.45	1.91688		0.25	53.505	50.185	50.4506	51.3802	1.84492
	100	90.5622	86.6622	90.7182	89.3142	2.29802		0.5	75.9557	72.1357	75.5355	74.5423	2.09474
	150	94.9872	90.7672	90.4718	92.0754	2.52601		0.75	95.7751	93.0951	94.7567	94.5423	1.3528
	200	95.0146	90.6346	89.8024	91.8172	2.80012		1	100.766	97.3065	96.2339	98.1023	2.36877
	250	93.2036	89.0036	93.8756	92.0276	2.64033		1.5	100.154	98.4739	99.4147	99.3475	0.842014
	300	94.7238	91.0238	92.6518	92.7998	1.85443		2	100.24	98.5399	99.5939	99.4579	0.858121
		Fig. 3a. Cr(III) removal as a function of pH and stirring speed							Fig. 3b. Cr(III) removal as a function of: contact time and amount of adsorbent

## Sheet: Fig 4. Factorial design, optimi
Run	Factor 1	Factor 2:	Response
	X1: Adsorbent amount	X2: pH	Cr(III) Removal (%)
1	0.5	2	65.8723		ANOVA for Response Surface Quadratic model
2	0.75	2	78.7961		Analysis of variance table [Partial sum of squares - Type III]
3	1	2	85.7587			Sum of		Mean	F	p-value
4	0.5	3	87.5365		Source	Squares	df	Square	Value	Prob > F
5	0.75	3	97.0677		Model	3206.62	5	641.32	1730.38	< 0.0001	significant
6	1	3	99.1919		X1-adsorbent	155.78	1	155.78	420.32	< 0.0001
7	0.5	4	96.1388		X2-pH	1521.3	1	1521.3	4104.67	< 0.0001
8	0.75	4	98.5631		X1X2	184.82	1	184.82	498.68	< 0.0001
9	1	4	99.3506		X12	33.03	1	33.03	89.12	< 0.0001
10	0.5	2	65.6873		X22	332.31	1	332.31	896.63	< 0.0001
11	0.75	2	77.6235		Residual	7.78	21	0.37
12	1	2	85.8267		Lack of Fit	5	3	1.67	10.8	0.0003	significant
13	0.5	3	87.9173		Pure Error	2.78	18	0.15
14	0.75	3	96.8039		Cor Total	3214.41	26
15	1	3	99.2107
16	0.5	4	94.8377
17	0.75	4	98.8828
18	1	4	99.47		Std. Dev.	0.61		R-Squared	0.9976
19	0.5	2	66.3892		Mean	89.69		Adj R-Squared	0.997
20	0.75	2	77.4688		C.V. %	0.68		Pred R-Squared	0.9961
21	1	2	85.9953		PRESS	12.52		Adeq Precision	117.799
22	0.5	3	87.8238		-2 Log Likelihood	43.04		BIC	62.81
23	0.75	3	97.1821					AICc	59.24					Fig. 4. 3D surface plot for Cr(III) removal as a function of pH and the amount of adsorbent
24	1	3	99.1655
25	0.5	4	94.7748
26	0.75	4	98.936			Coefficient		Standard	95% CI	95% CI
27	1	4	99.4681		Factor	Estimate	df	Error	Low	High	VIF			Mathematical optimization
					Intercept	87.96	1	0.26	87.41	88.50				Cr(III) removal (%) = -76,7744 + 127,0628X1 + 67,0380X2 - 37,5404X12 - 15,6982X1X2 - 7,4422X22
					X1	21.21	1	1.03	19.06	23.37	13.00
					X2-pH	14.54	1	0.23	14.06	15.01	2.50
					X1X2	-7.85	1	0.35	-8.58	-7.12	2.50
					X12	-9.39	1	0.99	-11.45	-7.32	13.00
					X22	-7.44	1	0.25	-7.96	-6.93	1.00
					Final Equation in Terms of Coded Factors:
					Remocion	=								Solving the system of two equations with two incognites, the values of X1 and X2 are obtained:
					+87.96												X1 = 0.963 » 0.96 g
					+21.21	* X1											X2 = 3.488 » 3.5 (pH value)
					+14.54	* X2
					-7.85	* X1X2
					-9.39	* X12
					-7.44	* X22
						Final Equation in Terms of Actual Factors:
						Remocion	=
						-76.7744
						127.063	* Adsorbent amount
						67.0379	* pH
						-15.6982	* Adsorbent amount * pH
						-37.5404	* Adsorbent amount2
						-7.44216	* pH2

## Sheet: Equilibrium isotherms parameter
Conditions:	Solution volume		50 ml								Conditions:	Solution volume		50 ml								Conditions:	Solution volume		50 ml
	Amount adsorbent		0,963 g									Amount adsorbent		0,963 g									Amount adsorbent		0,963 g
	pH		3.49									pH		3.49									pH		3.49
	Stirring rate		200 rpm									Stirring rate		200 rpm									Stirring rate		200 rpm
	Contact time		60 min									Contact time		60 min									Contact time		60 min
	Temperature		25 °C									Temperature		30 °C									Temperature		35 °C
					Average											Average											Average
Co, mg/l	%RSD	Concent	Dilution	Ce, mg/l	Ce, mg/l	qe, mg/g					Co, mg/l	%RSD	Concent	Dilution	Ce, mg/l	Ce, mg/l	qe, mg/g					Co, mg/l	%RSD	Concent	Dilution	Ce, mg/l	Ce, mg/l	qe, mg/g
50	0.2	2.575	1	2.575	2.58187	2.462					50	0.4	1.8383	1	1.8383	1.84397	2.50031					50	0.2	1.7005	1	1.7005	1.7004	2.50777
	0.2	2.5858	1	2.5858								0.2	1.844	1	1.844								0.4	1.6994	1	1.6994
	0.9	2.5848	1	2.5848								0.4	1.8496	1	1.8496								0.5	1.7013	1	1.7013
75	0.5	5.9471	1	5.9471	5.95967	3.58465					75	0.2	5.227	1	5.227	5.22907	3.62258					75	0.6	4.9876	1	4.9876	4.9995	3.6345
	0.3	5.9784	1	5.9784								0.1	5.2377	1	5.2377								0.3	5.007	1	5.007
	0.2	5.9535	1	5.9535								0.4	5.2225	1	5.2225								0.3	5.0039	1	5.0039
90	0.2	8.7721	1	8.7721	8.73217	4.21951					90	0.6	8.2624	1	8.2624	8.22427	4.24588					90	0.1	7.6734	1	7.6734	7.6536	4.27551
	0.3	8.7354	1	8.7354								0.1	8.2603	1	8.2603								0.1	7.661	1	7.661
	0.3	8.689	1	8.689								0.3	8.1501	1	8.1501								0.7	7.6264	1	7.6264
110	2.1	1.4295	11	15.7245	15.6002	4.90134					110	5.1	1.3919	11	15.3109	14.8306	4.9413					110	0.9	1.3302	11	14.6322	14.6333	4.95154
	0.5	1.4335	11	15.7685								1.2	1.3449	11	14.7939								0.5	1.3136	11	14.4496
	0.4	1.3916	11	15.3076								0.1	1.3079	11	14.3869								0.5	1.3471	11	14.8181
130	0.2	2.552	11	28.072	27.9741	5.29729					125	4.1	1.9766	11	21.7426	21.5369	5.37192					130	0.3	2.0519	11	22.5709	22.605	5.57606
	0.3	2.5418	11	27.9598								1	1.936	11	21.296								0.1	2.0573	11	22.6303
	0.2	2.5355	11	27.8905								0.1	1.9611	11	21.5721								0.1	2.0558	11	22.6138
150	1.3	3.7314	11	41.0454	40.8166	5.66892					145	0.2	3.0589	11	33.6479	33.6824	5.77973					150	0.6	3.1609	11	34.7699	34.7633	5.98321
	0.4	3.716	11	40.876								0.1	3.0643	11	33.7073								0.6	3.1742	11	34.9162
	0.3	3.6844	11	40.5284								0.1	3.0629	11	33.6919								0.2	3.1458	11	34.6038
175	1.2	4.9885	11	54.8735	56.8278	6.13563					175	0.2	4.8278	11	53.1058	53.4956	6.30864					175	0.4	4.5768	11	50.3448	50.556	6.46127
	0.4	5.2695	11	57.9645								0.3	4.8731	11	53.6041								0.4	4.6182	11	50.8002
	0.8	5.2405	11	57.6455								0.7	4.8888	11	53.7768								0.4	4.593	11	50.523
190	0.2	6.4749	11	71.2239	70.7964	6.18918					198	0.4	6.5198	11	71.7178	71.3922	6.57361					200	0.3	6.4036	11	70.4396	70.6541	6.71578
	0.3	6.4438	11	70.8818								0.2	6.4726	11	71.1986								0	6.4235	11	70.6585
	0.4	6.3894	11	70.2834								0.1	6.4782	11	71.2602								0.1	6.4422	11	70.8642

## Sheet: Figure 5. Adsorption isotherms
	T = 25 °C		T = 30 °C		T = 35 °C
	Ce, mg/l	qe, mg/g	Ce, mg/l	qe, mg/g	Ce, mg/l	qe, mg/g
	0	0	0	0	0	0
	2.5819	2.462	1.844	2.50031	1.7004	2.50777
	5.9597	3.58465	5.2291	3.62258	4.9995	3.6345
	8.7322	4.21951	8.2243	4.24588	7.6536	4.27551
	15.6002	4.90134	14.8306	4.9413	14.6333	4.95154
	27.9741	5.29729	21.5369	5.37192	22.605	5.57606
	40.8166	5.66892	33.6824	5.77973	34.7633	5.98321
	56.8278	6.13563	53.4956	6.30864	50.556	6.46127
	70.7964	6.18918	71.3922	6.57361	70.6541	6.71578
							Fig. 5. Adsorption isotherms of Cr(III) onto Na-Bent at different temperatures
