# Supplementary material for: Experimental data of adsorption of Cr(III) from aqueous solution using a bentonite: Optimization by response surface methodology
Source: Data Brief. 2019 Dec 19;28:105022. doi: 10.1016/j.dib.2019.105022 (PMC6940650; doi:10.1016/j.dib.2019.105022)
Supplement: Multimedia component 2 [file mmc2.xml]

<?xml version="1.0" encoding="utf-8" standalone="no"?>
<data>
  <datasets>
    <author>gigiraldogo@unal.edu.co;giraldogomezgloria@gmail.com</author>
    <type>0</type>
    <dataset>
      <value>6</value>
      <reason>Other (please explain)</reason>
      <comments>The supplementary material contains two Excel files with data of adsorbent characterization and all adsorption experiments.</comments>
    </dataset>
  </datasets>
</data>
